# Supplementary material for: The spatial transcriptomic landscape of the healing mouse intestine following damage
Source: Nat Commun. 2022 Feb 11;13:828. doi: 10.1038/s41467-022-28497-0 (PMC8837647; doi:10.1038/s41467-022-28497-0)
Supplement: Supplementary file 4 — Supplementary Data 1 [file 41467_2022_28497_MOESM4_ESM.xlsx]

## Sheet: 0
Dataset S1. List of DEGs identified in the clusters from colon d0 and d14. The list of genes in each cluster is shown in separate sheets and the different time points are indicated in a separate column.
gene	d0_avg_logFC	d0_pct.1	d0_pct.2	d0_p_val_adj	d0_rank	d14_avg_logFC	d14_pct.1	d14_pct.2	d14_p_val_adj	d14_rank	upregulated_in	cluster
Muc2	1.1192	1	1	1.70526e-112	1	0.77545	1	1	1.31531e-174	2	both	0
Agr2	0.888293	1	1	6.70007e-92	2	0.846216	1	1	9.0469e-189	1	both	0
Plet1	0.852418	0.782	0.207	8.6254e-92	3	0.263797	0.506	0.349	1.61587e-14	95	both	0
Car8	0.71583	0.787	0.201	1.75616e-90	4	0.513325	0.616	0.298	8.15074e-57	22	both	0
Nupr1	1.09243	0.986	0.849	3.38673e-90	5	0.676417	0.981	0.828	1.07138e-99	6	both	0
Tmsb10	0.531887	1	1	4.96034e-87	6	0.287863	1	1	9.87256e-87	11	both	0
Adamdec1	1.03253	1	0.916	2.94194e-81	7	0.546798	0.986	0.91	7.58952e-59	18	both	0
Ccl6	0.84553	1	0.966	1.60511e-78	8	0.351976	0.986	0.898	1.25988e-38	39	both	0
Hmgcs2	0.929112	1	0.957	1.0714e-72	9	0.602338	1	0.982	5.16999e-100	5	both	0
B3gnt6	0.717224	0.716	0.213	4.55257e-67	10	0.637928	0.688	0.28	5.95238e-94	9	both	0
Cd24a	0.875798	1	0.98	2.5619e-64	11	0.922749	1	0.991	1.46008e-158	3	both	0
Rnase4	0.739536	0.995	0.859	4.4339e-64	12	0.502283	0.992	0.935	2.44044e-78	12	both	0
Hoxb6	0.557936	0.72	0.224	2.63547e-60	13	0.351812	0.514	0.273	1.41384e-30	52	both	0
Txndc5	0.683394	1	0.912	7.70312e-59	14	0.582246	0.996	0.94	1.30338e-91	10	both	0
Cldn15	0.725389	0.981	0.705	9.67633e-58	15	0.62106	0.959	0.694	1.30017e-95	7	both	0
Slc12a2	0.645322	1	0.944	3.55878e-56	16	0.412001	1	0.931	1.38216e-57	21	both	0
Gcnt3	0.668666	0.986	0.86	4.18299e-55	17	0.345154	0.977	0.843	5.50783e-38	40	both	0
Sult1a1	0.601782	1	0.984	3.55453e-52	18	0.61575	0.998	0.894	2.48399e-95	8	both	0
Aqp1	0.707743	0.891	0.522	8.46771e-52	19	0.585212	0.843	0.558	2.84284e-68	13	both	0
B4galnt1	0.651787	0.929	0.552	2.61632e-49	20	0.358176	0.713	0.541	3.16438e-24	68	both	0
Dmbt1	0.500843	1	1	9.15602e-48	21						d0	0
Kcnh3	0.356585	0.417	0.086	2.09117e-45	22	0.265982	0.318	0.123	2.06275e-27	58	both	0
Atp2a3	0.427307	1	1	5.85807e-45	23	0.496118	1	1	1.72328e-123	4	both	0
Tspan13	0.599946	0.943	0.686	6.2572e-44	24	0.416208	0.901	0.732	4.26764e-44	35	both	0
Pabpc1	0.43759	1	0.988	1.06424e-43	25						d0	0
Rpl32	0.337367	1	1	3.64845e-42	26						d0	0
Gm42418	0.44301	1	1	1.55826e-41	27						d0	0
5330417C22Rik	0.579679	0.891	0.547	1.10511e-40	28	0.312907	0.696	0.58	4.19361e-18	86	both	0
Osr2	0.466209	0.664	0.237	1.9031e-40	29						d0	0
Rpl38	0.339809	1	1	3.69941e-40	30	0.270603	1	1	8.43364e-57	23	both	0
Rgs17	0.403914	0.545	0.163	1.18747e-39	31						d0	0
Eef2	0.267423	1	1	2.09399e-39	32						d0	0
Serinc3	0.374609	1	0.999	3.81855e-39	33	0.293433	1	0.999	1.74951e-52	25	both	0
Spdef	0.594105	0.839	0.451	3.86373e-39	34	0.37032	0.661	0.468	3.50001e-27	59	both	0
Hepacam2	0.524163	0.943	0.804	8.62544e-39	35	0.429626	0.917	0.77	1.25468e-46	33	both	0
Atoh1	0.565796	0.967	0.787	1.52334e-38	36	0.317841	0.878	0.703	3.48735e-29	54	both	0
Gm1123	0.584993	0.848	0.495	4.35142e-37	37	0.368853	0.628	0.447	6.88325e-26	64	both	0
Ces1f	0.453246	0.649	0.238	7.25787e-37	38	0.259195	0.537	0.365	8.29459e-14	96	both	0
Rack1	0.303051	1	1	6.03545e-36	39	0.25512	1	1	4.05324e-60	16	both	0
Ndufa4	0.362779	1	0.994	3.07979e-35	40	0.272556	1	0.997	1.89261e-42	37	both	0
Hoxb7	0.273443	0.346	0.076	5.36972e-33	41						d0	0
Pigr	0.292063	1	1	4.58424e-32	42	0.29634	1	1	3.32025e-58	20	both	0
Ugt2b5	0.294353	0.393	0.1	1.05959e-31	43						d0	0
Ces1g	0.458852	0.592	0.222	1.35266e-31	44	0.255453	0.554	0.376	1.89559e-13	98	both	0
Slc12a8	0.386382	0.564	0.198	1.55238e-31	45						d0	0
Rps24	0.281501	1	1	1.68893e-31	46						d0	0
Isx	0.378298	0.583	0.208	4.18153e-31	47						d0	0
Fxyd3	0.578809	0.867	0.595	2.91557e-30	48						d0	0
Rpn2	0.360694	1	0.982	1.27795e-28	49	0.305883	1	0.992	5.00002e-47	31	both	0
Rpsa	0.275961	1	1	1.68729e-28	50						d0	0
Rps10	0.259681	1	1	2.22845e-28	51						d0	0
Rps12	0.28624	1	1	8.5689e-28	52						d0	0
Aldh1b1	0.420133	0.991	0.906	1.46643e-27	53	0.294704	0.955	0.843	5.72986e-27	61	both	0
Rps26	0.282426	1	1	2.08244e-27	54	0.274778	1	1	8.29597e-66	14	both	0
Stard10	0.360205	1	0.997	2.43364e-27	55						d0	0
Tm9sf2	0.305687	1	0.996	2.8631e-27	56						d0	0
C1galt1c1	0.444212	0.905	0.682	3.41166e-27	57	0.418438	0.919	0.747	2.47846e-51	26	both	0
Smim14	0.402616	0.976	0.913	4.55275e-27	58	0.253405	0.973	0.915	3.09711e-18	84	both	0
Rps20	0.257507	1	1	5.33128e-27	59						d0	0
Mgst2	0.4369	0.972	0.909	1.4384e-26	60	0.353854	1	0.952	9.4317e-44	36	both	0
Ffar2	0.321037	0.512	0.184	3.82772e-26	61	0.313074	0.477	0.279	7.23031e-21	77	both	0
Tm9sf3	0.35627	0.991	0.982	5.0923e-26	62						d0	0
Tceal9	0.445136	0.919	0.715	8.57368e-26	63	0.367888	0.938	0.797	8.06765e-35	45	both	0
Galnt12	0.443883	0.872	0.632	1.01565e-25	64						d0	0
P2rx4	0.40046	0.972	0.868	1.61029e-25	65	0.254701	0.983	0.918	4.24494e-21	76	both	0
Slc39a8	0.362195	0.512	0.198	2.22954e-25	66						d0	0
Rpl6	0.283892	1	1	1.11093e-24	67						d0	0
Gmds	0.431648	0.962	0.846	2.71124e-24	68	0.352831	0.981	0.92	3.23691e-45	34	both	0
Kit	0.494548	0.782	0.501	6.28208e-24	69						d0	0
Rps4x	0.282792	1	0.999	6.58105e-24	70						d0	0
Hpd	0.432893	0.787	0.466	1.22485e-23	71	0.281355	0.554	0.386	6.33386e-15	94	both	0
Nov	0.566699	0.773	0.514	2.19251e-23	72	0.312965	0.709	0.57	7.65283e-17	90	both	0
Fut2	0.47025	0.782	0.487	2.5046e-23	73						d0	0
Cmah	0.309797	0.46	0.166	8.88245e-23	74	0.334594	0.465	0.235	1.16503e-28	55	both	0
Ramp1	0.446998	0.953	0.793	1.08121e-22	75						d0	0
Car1	0.386993	1	1	1.7998e-22	76						d0	0
Ptma	0.295495	1	0.998	7.68748e-22	77						d0	0
Smco4	0.396787	0.725	0.417	1.05469e-21	78	0.252733	0.576	0.459	1.38797e-09	103	both	0
Pim3	0.430292	0.796	0.53	4.98459e-21	79	0.409158	0.75	0.57	2.13158e-33	49	both	0
Car12	0.293176	0.583	0.247	9.46911e-21	80						d0	0
Pdha1	0.273185	1	0.997	1.33507e-20	81	0.319218	1	0.996	2.46845e-58	19	both	0
Cldn2	0.409915	0.872	0.654	1.50047e-20	82	0.436337	0.862	0.658	2.70783e-48	29	both	0
Zfp703	0.339547	0.635	0.307	4.1358e-20	83						d0	0
Spink4	0.395444	1	0.996	5.87163e-20	84						d0	0
Cgref1	0.364379	0.602	0.291	6.24671e-20	85						d0	0
Shf	0.279765	0.469	0.18	1.11594e-19	86						d0	0
Ffar4	0.380525	0.573	0.282	2.27445e-19	87						d0	0
Smim6	0.325531	0.991	0.928	4.13818e-19	88						d0	0
Ddah1	0.303527	0.626	0.296	6.58773e-19	89						d0	0
Cmpk1	0.269786	0.995	0.99	9.02256e-19	90						d0	0
Etv5	0.36773	0.555	0.26	9.08388e-19	91	0.302431	0.508	0.311	7.3186e-21	78	both	0
Galnt7	0.393922	0.801	0.566	2.43442e-18	92						d0	0
Hoxb5	0.272463	0.55	0.239	4.41802e-18	93						d0	0
Lars2	0.376325	0.957	0.828	6.80547e-18	94						d0	0
Akr1c19	0.339882	0.991	0.918	8.95278e-18	95						d0	0
Rrbp1	0.275652	1	0.987	1.1767e-17	96						d0	0
Syngr2	0.309305	0.991	0.982	1.17911e-17	97						d0	0
Cox7a2l	0.258664	1	0.997	4.30445e-17	98	0.289955	1	0.997	4.29844e-51	27	both	0
P4hb	0.269898	1	0.993	4.38469e-17	99						d0	0
Otc	0.262511	0.389	0.144	4.49602e-17	100						d0	0
Ehf	0.326694	0.991	0.924	6.79774e-17	101	0.331522	0.975	0.878	8.86391e-35	46	both	0
Pdia5	0.332269	0.564	0.287	8.31126e-17	102						d0	0
Pla2g16	0.393078	0.825	0.601	1.01324e-16	103	0.337056	0.75	0.579	4.33072e-27	60	both	0
Tpd52	0.274872	0.995	0.989	1.67533e-16	104						d0	0
Krt7	0.329057	0.962	0.825	1.68272e-16	105						d0	0
Cbfa2t3	0.320824	0.569	0.284	1.99236e-16	106						d0	0
Galnt10	0.343674	0.886	0.656	5.14743e-16	107	0.306961	0.81	0.677	4.52919e-23	71	both	0
Adgrg1	0.391563	0.744	0.473	5.53872e-16	108	0.280865	0.657	0.55	3.95813e-13	99	both	0
Igfbp3	0.423682	0.791	0.55	5.65758e-16	109						d0	0
Tmem97	0.331574	0.673	0.379	7.69898e-16	110	0.324587	0.614	0.43	2.07137e-20	79	both	0
Kcnq1	0.324737	0.678	0.379	7.71316e-16	111						d0	0
Cd44	0.344619	0.81	0.552	8.86775e-16	112						d0	0
Auts2	0.3183	0.649	0.363	2.1667e-15	113						d0	0
Selenom	0.324808	0.934	0.839	2.63837e-15	114						d0	0
Bace2	0.31831	0.531	0.267	2.74739e-15	115						d0	0
Ang	0.332867	0.635	0.355	4.56268e-15	116						d0	0
Pqlc1	0.317928	0.739	0.456	4.79396e-15	117	0.376297	0.773	0.598	1.9361e-31	51	both	0
Nrep	0.302862	0.474	0.217	6.94051e-15	118						d0	0
Slc50a1	0.369313	0.758	0.517	9.75312e-15	119	0.273395	0.651	0.515	8.70581e-13	101	both	0
Cnpy2	0.30642	0.976	0.938	1.03859e-14	120	0.271462	0.992	0.967	1.41311e-26	62	both	0
Kcne3	0.296397	0.995	0.927	1.11841e-14	121	0.432983	0.99	0.851	3.64971e-60	15	both	0
Sox4	0.288956	0.611	0.319	1.61205e-14	122						d0	0
Ces1e	0.257879	0.393	0.16	2.14502e-14	123						d0	0
Cln6	0.293922	0.626	0.336	2.44455e-14	124						d0	0
Sox9	0.332474	0.687	0.411	2.74124e-14	125						d0	0
Gucy2c	0.302217	0.934	0.868	2.99846e-14	126	0.267072	0.986	0.92	7.86337e-26	65	both	0
Sult1c2	0.308783	0.569	0.299	3.156e-14	127						d0	0
Slc1a4	0.277068	0.493	0.233	3.34706e-14	128						d0	0
Trim2	0.33397	0.905	0.821	3.47047e-14	129						d0	0
Oit1	0.252418	1	1	5.59065e-14	130	0.328135	1	1	5.3111e-59	17	both	0
Mki67	0.273672	0.602	0.32	5.73591e-14	131						d0	0
Pdia6	0.317279	0.91	0.814	1.21437e-13	132	0.263431	0.959	0.879	1.70701e-24	67	both	0
Aamdc	0.302088	0.659	0.385	1.95773e-13	133						d0	0
Rap1gap	0.341831	0.725	0.485	2.17051e-13	134	0.331003	0.634	0.493	1.1356e-17	87	both	0
Galnt4	0.296194	0.915	0.789	2.36506e-13	135						d0	0
Adh5	0.300575	0.687	0.406	3.28324e-13	136						d0	0
BC049730	0.268054	0.611	0.326	4.87294e-13	137						d0	0
Acsf2	0.339189	0.796	0.609	5.04303e-13	138						d0	0
Atp6ap2	0.277839	0.967	0.913	5.33294e-13	139						d0	0
Fut8	0.307191	0.825	0.573	5.98042e-13	140						d0	0
Reep5	0.319202	0.886	0.752	7.22626e-13	141	0.291809	0.95	0.868	1.0288e-22	72	both	0
Klk1	0.332816	1	0.977	9.09789e-13	142						d0	0
Hoxb9	0.296028	0.54	0.284	9.80472e-13	143						d0	0
Ppif	0.318391	0.896	0.756	1.62133e-12	144	0.31284	0.833	0.688	3.72821e-24	69	both	0
Cdx2	0.309796	0.872	0.696	2.01054e-12	145						d0	0
Creb3l1	0.352398	0.82	0.627	2.71292e-12	146						d0	0
Eef1d	0.255449	0.991	0.966	2.85825e-12	147						d0	0
Stx17	0.281089	0.588	0.334	4.4397e-12	148						d0	0
1810055G02Rik	0.270917	0.531	0.277	6.00943e-12	149						d0	0
Slc39a7	0.292527	0.986	0.923	6.16931e-12	150	0.36018	0.983	0.928	1.12137e-39	38	both	0
Sh3bgrl2	0.26547	0.853	0.603	1.15813e-11	151						d0	0
Slc39a11	0.321759	0.82	0.64	1.64902e-11	152	0.282688	0.845	0.753	2.56421e-19	82	both	0
Pgrmc1	0.288756	0.929	0.824	2.31065e-11	153						d0	0
Birc5	0.264845	0.507	0.259	2.55974e-11	154						d0	0
Kdelr1	0.263391	0.967	0.959	2.87048e-11	155						d0	0
Fam107b	0.299929	0.72	0.493	3.15274e-11	156						d0	0
Rab3d	0.290522	0.815	0.599	3.51825e-11	157						d0	0
Rpl22l1	0.298573	0.896	0.828	6.77457e-11	158						d0	0
Sgsm3	0.290182	0.815	0.559	7.42348e-11	159						d0	0
Qsox1	0.28144	0.924	0.879	8.56569e-11	160	0.254322	0.963	0.895	6.05633e-16	92	both	0
Syt7	0.309962	0.782	0.556	1.09282e-10	161	0.3251	0.711	0.54	6.18383e-24	70	both	0
Cdk6	0.250668	0.559	0.309	1.39213e-10	162						d0	0
Fam174b	0.280831	0.621	0.38	2.31306e-10	163						d0	0
Mia3	0.29658	0.896	0.752	6.84407e-10	164	0.360646	0.938	0.812	1.30064e-37	42	both	0
Mfap3l	0.253357	0.583	0.337	8.62712e-10	165						d0	0
Hmgcl	0.277686	0.796	0.628	1.43326e-09	166						d0	0
Pck1	0.268961	0.891	0.781	1.45177e-09	167						d0	0
Nrp2	0.262727	0.863	0.665	1.48048e-09	168						d0	0
Hopx	0.311245	0.725	0.482	1.54473e-09	169						d0	0
Muc3a	0.266006	0.768	0.551	3.07775e-09	170						d0	0
Creb3l4	0.255341	0.474	0.255	3.31329e-09	171						d0	0
Hmgb2	0.31266	0.735	0.545	5.23471e-09	172						d0	0
Apol10a	0.265651	0.929	0.811	1.02526e-08	173						d0	0
Hgfac	0.285384	0.891	0.76	1.65841e-08	174						d0	0
Bag1	0.253861	0.991	0.95	2.40196e-08	175						d0	0
Nts	0.368909	0.45	0.239	5.46184e-08	176						d0	0
Kpna2	0.281864	0.768	0.576	5.65709e-08	177						d0	0
Smim10l1	0.258843	0.882	0.75	6.27424e-08	178						d0	0
Tpsg1	0.269725	0.55	0.348	6.40085e-08	179						d0	0
Stmn1	0.27479	0.825	0.69	7.52864e-08	180						d0	0
Tmem98	0.255072	0.853	0.772	1.6869e-07	181						d0	0
Rps27rt	0.262949	0.953	0.907	1.70885e-07	182						d0	0
Gm26917	0.286598	0.616	0.431	2.07021e-07	183						d0	0
Ano7	0.253952	0.63	0.417	3.42056e-07	184						d0	0
Rpl35	0.251669	0.919	0.816	1.11865e-06	185						d0	0
Srpr	0.267338	0.768	0.654	2.02249e-06	186						d0	0
Acads						0.302423	1	0.955	5.93276e-34	47	d14	0
Acly						0.253404	0.998	0.954	2.52846e-22	73	d14	0
Chga						0.262824	0.789	0.704	1.98901e-10	102	d14	0
Cluh						0.277551	0.785	0.645	1.30629e-18	83	d14	0
Cnbp						0.275011	1	0.979	8.94063e-34	48	d14	0
Cyp51						0.281987	0.919	0.837	2.44948e-20	81	d14	0
Gfpt1						0.314463	1	0.996	9.06604e-47	32	d14	0
Hes1						0.257183	0.948	0.861	4.24295e-21	75	d14	0
Hspe1						0.251484	0.831	0.732	1.72617e-13	97	d14	0
Ihh						0.26156	0.899	0.78	2.09939e-20	80	d14	0
Inafm1						0.260628	0.748	0.659	3.9963e-13	100	d14	0
Krtcap2						0.271409	0.996	0.958	2.36457e-28	56	d14	0
Ldlr						0.297118	0.992	0.935	8.5027e-32	50	d14	0
Mindy1						0.267396	0.839	0.743	3.74994e-15	93	d14	0
Mt1						0.342486	1	0.983	2.50367e-48	28	d14	0
Mt2						0.256898	0.89	0.774	2.10899e-17	89	d14	0
Nme2						0.26613	0.983	0.925	3.66965e-18	85	d14	0
Ppib						0.268521	1	0.992	1.96562e-36	43	d14	0
Reg3b						0.415864	0.955	0.825	4.7173e-35	44	d14	0
Retnlb						0.314278	0.364	0.257	1.76404e-05	104	d14	0
Rpn1						0.274101	0.99	0.939	4.46062e-28	57	d14	0
Rps12-ps3						0.294069	0.756	0.631	1.24733e-17	88	d14	0
Rps15						0.27799	1	1	9.93571e-57	24	d14	0
Rps2						0.253281	0.998	0.971	3.70721e-26	63	d14	0
Serp1						0.321424	0.996	0.967	6.80355e-38	41	d14	0
Srsf2						0.30027	1	0.989	3.67671e-47	30	d14	0
Tmem258						0.264832	0.986	0.937	1.54899e-24	66	d14	0
Tmem63a						0.30315	0.981	0.903	8.81898e-30	53	d14	0
Yipf3						0.251459	0.895	0.806	3.7058e-16	91	d14	0
Zfp36l2						0.275865	0.969	0.884	5.79283e-22	74	d14	0

## Sheet: 1
gene	d0_avg_logFC	d0_pct.1	d0_pct.2	d0_p_val_adj	d0_rank	d14_avg_logFC	d14_pct.1	d14_pct.2	d14_p_val_adj	d14_rank	upregulated_in	cluster
Cyp2c65	0.775014	0.791	0.101	1.98091e-142	1	0.483601	0.523	0.114	5.61336e-118	54	both	1
Cyp4b1	1.12143	0.898	0.216	1.21681e-115	2	0.680956	0.646	0.153	1.78293e-151	32	both	1
Slc10a2	1.34222	0.921	0.269	1.74436e-112	3	1.04936	0.866	0.336	6.15722e-186	18	both	1
Prkg2	0.744847	0.757	0.129	1.59731e-108	4	0.502712	0.607	0.167	4.8342e-112	61	both	1
1810065E05Rik	1.9496	1	0.961	3.40876e-103	5	1.34738	1	0.933	1.817e-231	4	both	1
Cyp2c55	1.56604	1	0.981	8.79453e-100	6	1.57485	1	0.998	2.19247e-261	2	both	1
Isx	0.813035	0.842	0.194	2.22007e-99	7	0.632899	0.768	0.294	1.49404e-119	53	both	1
Slc51a	1.50161	0.977	0.471	3.88481e-99	8	1.35229	0.982	0.584	7.34289e-227	5	both	1
Car1	1.4858	1	1	2.01121e-98	9	1.39239	1	1	3.68263e-266	1	both	1
Tmigd1	1.34879	0.977	0.456	3.55807e-96	10	1.11557	0.945	0.539	1.97462e-188	16	both	1
Phgr1	0.879252	1	1	6.61798e-95	11	0.652105	1	1	4.00584e-207	9	both	1
Prap1	0.851553	0.791	0.173	3.72919e-93	12	1.08699	0.902	0.363	2.70842e-200	11	both	1
Slc13a1	0.707661	0.729	0.143	3.19745e-91	13	0.414371	0.475	0.133	8.27219e-79	104	both	1
Mgat4c	1.17005	1	0.832	1.23982e-89	14	1.01595	1	0.943	1.69315e-213	7	both	1
Mettl7b	1.10402	1	0.809	1.73605e-89	15	0.807558	0.988	0.76	2.08285e-160	28	both	1
Osr2	0.806039	0.859	0.228	2.78426e-88	16	0.50951	0.66	0.215	6.8364e-104	71	both	1
Aldh1a1	1.1754	0.994	0.674	2.91077e-88	17	0.976838	0.994	0.71	8.22311e-183	21	both	1
Ugdh	0.952115	1	0.976	4.79468e-88	18	0.866844	1	0.977	3.55006e-205	10	both	1
Hmgcs2	1.25839	1	0.958	2.93609e-87	19	1.20979	1	0.982	2.1713e-223	6	both	1
Emp1	1.12481	1	0.936	5.4129e-86	20	0.974337	1	0.991	6.4032e-208	8	both	1
Ces1f	0.72937	0.87	0.227	1.51323e-85	21	0.607271	0.778	0.325	1.10076e-106	67	both	1
Apol10a	1.1552	1	0.808	2.58887e-85	22	0.922048	0.972	0.735	4.56152e-152	31	both	1
Abca12	0.57919	0.644	0.11	5.08741e-84	23	0.469537	0.521	0.115	5.35249e-116	56	both	1
Cyp2d26	0.940819	0.859	0.248	2.47136e-83	24	0.329804	0.424	0.155	7.74878e-46	189	both	1
Rfk	0.846147	1	0.994	5.05282e-83	25	0.719546	1	0.995	8.42413e-187	17	both	1
Hkdc1	0.908948	0.853	0.266	8.06725e-83	26	0.718481	0.792	0.288	1.36813e-140	40	both	1
Mep1a	1.03733	1	0.922	9.16752e-83	27	0.664539	0.994	0.913	2.40345e-121	50	both	1
Fabp2	1.22894	1	0.883	1.2536e-82	28	0.998199	0.996	0.916	6.63848e-178	24	both	1
Ces1g	0.874531	0.802	0.212	3.55554e-82	29	0.715055	0.806	0.333	3.59006e-123	48	both	1
2200002D01Rik	0.682609	1	1	1.21316e-80	30	0.796263	1	1	1.73613e-239	3	both	1
Fmo5	0.887616	0.87	0.288	1.53793e-80	31	0.604301	0.77	0.325	3.28445e-107	66	both	1
Akr1c19	1.10788	0.989	0.919	1.01493e-79	32	0.860495	1	0.952	1.10958e-181	22	both	1
Guca2a	0.879699	1	1	2.82052e-78	33	0.622638	1	0.993	1.04614e-133	42	both	1
Hpgd	0.965719	0.983	0.701	9.79923e-78	34	0.481028	0.811	0.569	4.76722e-55	152	both	1
2610528A11Rik	1.01177	0.994	0.956	1.19244e-77	35	0.411686	0.949	0.89	2.58524e-39	222	both	1
Ces2e	1.14438	0.994	0.817	1.21301e-77	36	1.01942	0.996	0.855	1.50891e-185	19	both	1
Slc35d1	1.02406	0.927	0.434	5.65564e-77	37	0.916821	0.925	0.534	8.99533e-163	27	both	1
Prom1	0.980595	1	0.806	9.60373e-77	38	0.5823	0.98	0.882	1.27161e-101	75	both	1
H2-T3	0.664298	0.763	0.187	1.7787e-75	39	0.475632	0.633	0.21	3.21134e-95	80	both	1
Sptssb	0.74419	0.763	0.194	4.28229e-75	40	0.846471	0.866	0.397	4.62921e-143	37	both	1
mt-Co1	1.00272	1	1	1.03109e-73	41	0.3674	1	1	4.51298e-41	213	both	1
Gcnt3	0.881974	1	0.861	7.13843e-73	42	0.595022	0.994	0.839	1.52479e-103	72	both	1
Acaa1b	0.547388	0.548	0.09	7.82628e-73	43	0.810507	0.76	0.194	2.91237e-185	20	both	1
Slc6a14	0.739744	1	0.996	8.23909e-73	44	0.666338	1	0.996	1.96512e-146	35	both	1
Selenbp1	0.669773	1	1	2.52006e-71	45	0.817705	1	0.994	1.03369e-188	15	both	1
Maoa	0.725619	1	0.991	9.09887e-70	46	0.830676	1	0.976	7.403e-197	12	both	1
Slc17a4	0.861483	0.932	0.422	1.57479e-69	47	0.539284	0.711	0.311	1.33428e-84	94	both	1
Vnn1	0.35346	0.429	0.053	2.178e-68	48						d0	1
Dpep1	0.850668	1	0.826	2.87366e-68	49	0.648591	0.99	0.82	2.19136e-117	55	both	1
Ceacam1	0.639732	1	1	7.67698e-68	50	0.524015	1	1	8.7701e-143	38	both	1
Ces2c	0.983873	1	0.887	5.89422e-67	51	0.725714	0.967	0.808	1.50359e-110	63	both	1
Sult1d1	0.841356	0.989	0.805	3.87769e-66	52	0.517113	0.925	0.712	4.94761e-74	108	both	1
Higd1a	0.788322	1	0.952	9.04232e-66	53	0.765907	0.996	0.95	2.35351e-154	30	both	1
Clec2e	0.564345	0.678	0.159	2.97484e-65	54						d0	1
Sgk2	0.687066	0.847	0.276	6.51634e-65	55	0.493748	0.682	0.285	1.3623e-75	106	both	1
Abcb1a	0.772396	1	0.993	6.69707e-65	56	0.831023	1	0.981	6.06948e-192	13	both	1
Adra2a	0.695875	0.785	0.233	7.79315e-65	57	0.706362	0.778	0.273	6.02519e-142	39	both	1
Clec2h	0.792545	0.994	0.966	7.95312e-65	58	0.432329	0.996	0.969	3.6333e-68	120	both	1
Fth1	0.494314	1	1	1.16019e-64	59	0.56251	1	1	1.90242e-179	23	both	1
Kbtbd11	0.780476	0.938	0.433	4.29784e-63	60	0.388867	0.701	0.372	2.18548e-50	169	both	1
Slc13a2	0.866789	0.994	0.85	7.12917e-63	61	0.545685	0.967	0.806	1.48807e-88	90	both	1
Prss23	0.94843	0.96	0.604	1.67535e-62	62	0.620455	0.872	0.581	1.39749e-82	97	both	1
Neu1	0.818456	1	0.918	6.88275e-59	63	0.738419	0.998	0.928	1.06744e-144	36	both	1
Slc30a10	0.786196	0.797	0.294	8.6041e-59	64	0.643697	0.686	0.217	4.32697e-124	47	both	1
Slc3a1	0.453966	0.582	0.122	2.86076e-58	65	0.28081	0.395	0.127	2.5282e-48	178	both	1
mt-Co3	0.624841	1	1	6.6123e-58	66	0.423414	1	1	1.94291e-93	83	both	1
Ethe1	0.543086	1	0.997	2.301e-57	67	0.556122	1	0.994	8.03636e-147	33	both	1
Taldo1	0.573955	1	0.984	1.29213e-56	68	0.521616	1	0.991	1.92672e-129	43	both	1
Hsd3b3	0.749992	0.859	0.38	1.52918e-56	69	0.435051	0.676	0.322	6.1898e-62	134	both	1
Sis	0.634964	0.593	0.141	1.88771e-56	70	0.274385	0.34	0.139	6.26642e-28	298	both	1
Sct	0.957965	0.718	0.219	1.91874e-56	71	0.68963	0.725	0.331	1.33442e-88	89	both	1
Chp1	0.675218	1	0.968	3.21243e-56	72	0.499122	0.98	0.943	9.32094e-81	102	both	1
Defb37	0.583464	0.508	0.101	2.34852e-55	73	0.426878	0.436	0.09	6.84493e-97	77	both	1
mt-Co2	0.781251	1	1	1.81115e-54	74						d0	1
Hsd17b13	0.368851	0.475	0.084	5.57397e-54	75	0.310091	0.401	0.115	4.86489e-60	140	both	1
AA467197	0.56815	1	0.998	7.6161e-54	76	0.310643	1	0.999	2.26787e-62	132	both	1
mt-Atp6	0.565666	1	1	9.18281e-54	77						d0	1
Grin3a	0.422179	0.441	0.075	1.80925e-53	78						d0	1
Cyp3a13	0.827081	0.944	0.595	2.77365e-53	79	0.571292	0.833	0.442	2.34111e-89	87	both	1
Cdhr2	0.665499	0.994	0.965	4.0216e-53	80	0.504879	0.99	0.953	6.65852e-82	99	both	1
Spint2	0.389024	1	1	4.32926e-53	81	0.324148	1	1	7.36122e-127	45	both	1
Ncoa7	0.720387	0.808	0.316	6.04804e-53	82	0.645472	0.776	0.363	5.56623e-100	76	both	1
Cdhr5	0.610617	1	0.996	6.78636e-53	83	0.546809	1	0.997	1.44258e-124	46	both	1
Lgals3	0.447731	1	1	7.04685e-53	84	0.592246	1	1	7.28344e-192	14	both	1
Tmem54	0.661098	0.994	0.806	1.07987e-52	85	0.373481	0.923	0.771	4.54959e-45	194	both	1
Mal2	0.625225	0.989	0.891	4.03956e-52	86	0.568279	0.996	0.943	1.25033e-119	52	both	1
Nudt4	0.594061	1	0.988	6.88088e-52	87	0.491786	1	0.987	2.07333e-90	86	both	1
Ces2b	0.421775	0.508	0.105	1.94726e-51	88	0.301826	0.356	0.075	1.3182e-73	110	both	1
Nceh1	0.704752	0.881	0.423	3.386e-51	89	0.552139	0.853	0.515	2.66185e-82	98	both	1
H2-Q2	0.681254	0.859	0.391	5.35053e-51	90	0.419738	0.627	0.28	1.36717e-56	147	both	1
S100g	1.83999	0.955	0.859	1.07849e-50	91	1.23417	0.878	0.707	2.54996e-72	114	both	1
Ldha	0.45281	1	1	1.39294e-49	92	0.430738	1	1	1.27577e-114	58	both	1
Entpd5	0.644125	0.977	0.846	1.56485e-49	93	0.730708	0.992	0.858	2.82319e-156	29	both	1
Ggt1	0.329023	0.407	0.066	1.66366e-49	94	0.2878	0.375	0.115	4.18445e-50	170	both	1
Cyp4f14	0.721584	0.91	0.481	1.88794e-49	95	0.437953	0.699	0.357	1.91368e-57	146	both	1
Fa2h	0.634048	0.977	0.642	4.66411e-48	96	0.478548	0.886	0.594	1.13196e-66	122	both	1
Sdcbp2	0.654524	0.983	0.859	6.8883e-48	97	0.583947	0.992	0.892	1.26588e-104	69	both	1
Bsg	0.371776	1	1	6.97281e-48	98	0.420047	1	1	1.23081e-127	44	both	1
Arg2	0.315676	0.441	0.079	1.32088e-47	99	0.453962	0.556	0.159	1.15879e-95	79	both	1
Ppfia3	0.648444	0.87	0.403	2.69329e-47	100	0.303408	0.544	0.289	2.84158e-31	271	both	1
Ms4a8a	0.416973	1	1	3.88124e-47	101	0.260096	1	0.997	1.41503e-50	168	both	1
Adtrp	0.581927	0.842	0.356	8.84604e-47	102	0.505634	0.768	0.396	8.2231e-75	107	both	1
Papss2	0.594615	1	0.955	1.389e-46	103	0.574932	0.998	0.958	8.23726e-111	62	both	1
Ugt2b5	0.353759	0.48	0.098	2.07192e-46	104	0.308821	0.411	0.113	6.36635e-64	128	both	1
Slc16a5	0.612326	0.932	0.463	3.41424e-46	105	0.393187	0.703	0.373	2.54819e-51	165	both	1
Fam162a	0.62329	0.989	0.878	3.48358e-46	106	0.838629	0.998	0.946	3.16581e-177	25	both	1
Ugt2b34	0.581414	1	0.951	3.57432e-46	107	0.460077	0.988	0.936	6.27016e-81	101	both	1
Cox4i1	0.330692	1	1	4.7665e-46	108	0.335395	1	1	2.12185e-114	59	both	1
Aoc1	0.645196	1	0.957	2.5703e-45	109	0.410812	0.982	0.967	1.01782e-44	196	both	1
Gpt	0.620996	0.893	0.466	1.28444e-44	110	0.776644	0.939	0.568	1.41724e-146	34	both	1
Prss30	0.708577	0.977	0.77	2.83912e-44	111	0.400646	0.898	0.711	1.44081e-41	212	both	1
Mall	0.598313	1	0.931	4.05147e-44	112	0.755986	0.998	0.96	3.35748e-170	26	both	1
Slc35f5	0.615047	0.977	0.845	5.07955e-44	113	0.528981	0.992	0.904	6.82313e-89	88	both	1
Bche	0.547832	0.74	0.283	7.03911e-42	114						d0	1
Prr15l	0.450148	1	0.994	8.45725e-42	115	0.54411	1	0.988	2.78898e-136	41	both	1
Mal	0.35302	0.463	0.101	2.47605e-41	116	0.419285	0.534	0.199	9.3823e-59	143	both	1
2210407C18Rik	0.645005	0.65	0.22	3.47301e-41	117	0.687038	0.788	0.382	4.78661e-96	78	both	1
Tlr2	0.534036	0.661	0.234	5.49983e-41	118	0.469443	0.627	0.25	1.30737e-75	105	both	1
Cyp2d40	0.356574	0.429	0.089	6.87857e-41	119						d0	1
Nfe2l2	0.560323	0.966	0.789	4.4708e-40	120	0.421836	0.963	0.84	6.80151e-61	137	both	1
Krt20	0.589674	1	0.948	5.97672e-40	121	0.59942	1	0.976	2.99256e-108	65	both	1
Myo15b	0.513329	1	0.984	8.51256e-40	122	0.428618	0.988	0.94	3.57794e-58	145	both	1
Slc39a4	0.680803	0.876	0.531	8.96815e-40	123	0.337198	0.686	0.433	1.06663e-29	283	both	1
Gramd3	0.58374	0.825	0.389	1.57637e-39	124	0.401817	0.701	0.386	5.07489e-50	171	both	1
Gsto1	0.48089	1	0.979	2.24275e-39	125						d0	1
Amn	0.292891	0.384	0.072	4.53523e-39	126	0.335051	0.397	0.106	5.20396e-66	124	both	1
Selenop	0.683591	1	0.997	7.37473e-39	127						d0	1
Scp2	0.498892	1	0.929	1.78286e-38	128	0.393394	0.984	0.945	1.76614e-62	131	both	1
Tmem171	0.614627	0.887	0.493	1.80591e-38	129	0.340633	0.639	0.392	9.66075e-31	276	both	1
Tmbim6	0.337061	1	1	1.89365e-38	130	0.355766	1	1	4.03634e-104	70	both	1
Tsku	0.556563	0.78	0.347	3.00576e-38	131	0.537067	0.774	0.409	3.16745e-79	103	both	1
Slc9a2	0.617336	0.972	0.782	8.97032e-38	132	0.463554	0.9	0.661	5.06784e-60	141	both	1
Serpinb6a	0.373649	1	0.999	1.00867e-37	133						d0	1
Vdac3	0.530881	0.994	0.884	1.88614e-37	134						d0	1
Bmp3	0.774359	0.819	0.443	1.98634e-37	135	0.417354	0.648	0.422	4.14167e-33	253	both	1
Saa3	0.257718	0.333	0.056	3.05713e-37	136						d0	1
Hoxb6	0.434672	0.684	0.234	3.06473e-37	137	0.331531	0.583	0.26	1.18485e-46	185	both	1
Dnase1l2	0.362593	0.48	0.12	9.42856e-37	138						d0	1
Slc44a4	0.518831	0.989	0.952	1.42733e-36	139	0.268446	0.99	0.959	1.08799e-31	268	both	1
Fam43a	0.419695	0.588	0.184	1.89203e-36	140	0.314929	0.495	0.208	1.65223e-43	200	both	1
Rnf128	0.582666	0.938	0.745	1.977e-36	141	0.299142	0.902	0.756	7.0759e-32	266	both	1
Txnip	0.372975	1	1	3.40708e-36	142	0.351338	1	0.999	8.45589e-82	100	both	1
Malrd1	0.292891	0.373	0.074	7.14555e-36	143						d0	1
Cdx2	0.541001	0.966	0.692	1.24961e-35	144	0.321215	0.917	0.734	1.6266e-33	251	both	1
Rnasel	0.475766	1	0.962	1.35054e-35	145	0.384339	0.99	0.903	3.3118e-54	157	both	1
Cdh17	0.417486	1	0.996	1.61193e-35	146	0.46183	1	0.998	2.34269e-115	57	both	1
Aqp11	0.432433	0.661	0.242	2.92155e-35	147	0.301085	0.517	0.224	1.69232e-42	204	both	1
Gm5485	0.515469	0.972	0.851	3.22373e-35	148	0.28336	0.949	0.86	9.33493e-25	324	both	1
Iapp	0.4499	0.26	0.037	6.59058e-35	149						d0	1
Apob	0.457429	0.576	0.183	1.15031e-34	150						d0	1
Mfap3l	0.540797	0.74	0.329	1.26194e-34	151	0.347352	0.597	0.295	2.45164e-42	205	both	1
Dio1	0.575013	0.825	0.432	1.95275e-34	152	0.288089	0.601	0.341	1.00167e-27	300	both	1
Ifit1	0.632823	0.548	0.168	4.08857e-34	153	0.474048	0.473	0.153	3.75708e-65	127	both	1
Fgfbp1	0.509911	0.814	0.389	1.08085e-33	154	0.315915	0.574	0.328	1.99329e-27	301	both	1
Slc51b	0.403571	0.508	0.146	1.28483e-33	155						d0	1
AA986860	0.390752	0.576	0.187	5.47037e-33	156	0.251054	0.432	0.19	4.51302e-32	263	both	1
Eps8l2	0.540417	0.977	0.845	9.78829e-33	157	0.261101	0.841	0.659	2.55564e-20	346	both	1
Myo7b	0.520817	0.955	0.69	1.04326e-32	158	0.353969	0.815	0.578	4.55165e-35	240	both	1
Mpst	0.562747	0.893	0.548	1.12911e-32	159	0.716661	0.902	0.538	1.61865e-120	51	both	1
Degs2	0.538453	0.915	0.687	1.6281e-32	160	0.283983	0.862	0.706	7.94185e-25	323	both	1
Ifit1bl2	0.373548	0.486	0.134	1.79156e-32	161	0.252449	0.322	0.084	5.13891e-51	167	both	1
B4galnt1	0.520536	0.927	0.557	1.87935e-32	162	0.317741	0.776	0.53	1.28655e-32	260	both	1
Car12	0.471198	0.644	0.247	6.20254e-32	163	0.476556	0.737	0.319	3.08545e-83	96	both	1
Smim22	0.419463	1	0.99	7.3101e-32	164	0.350793	1	0.989	8.48913e-55	154	both	1
Lypd8	0.390769	1	1	7.98445e-32	165	0.376365	1	1	2.27462e-88	91	both	1
Abhd6	0.405335	0.627	0.225	1.19659e-31	166	0.333348	0.525	0.236	1.51514e-42	203	both	1
Sqor	0.442453	0.989	0.952	2.1144e-31	167	0.394351	0.996	0.97	9.41791e-67	121	both	1
Hsd17b2	0.52762	0.887	0.539	3.04408e-31	168	0.429308	0.792	0.485	1.05784e-54	155	both	1
Krt8	0.337429	1	1	3.54024e-31	169						d0	1
Acsf2	0.508943	0.938	0.602	5.70679e-31	170	0.620829	0.949	0.65	2.26644e-109	64	both	1
Cpn1	0.553496	0.65	0.258	9.01363e-31	171	0.615536	0.672	0.252	8.71158e-94	82	both	1
Gipc2	0.494267	0.972	0.767	1.03683e-30	172	0.344483	0.933	0.758	1.18054e-40	216	both	1
Abcc3	0.562218	0.893	0.577	1.07907e-30	173	0.424506	0.768	0.44	5.26495e-55	153	both	1
Adk	0.478105	0.96	0.68	1.95173e-30	174	0.328368	0.794	0.579	5.73656e-31	274	both	1
Acox1	0.563847	0.966	0.855	2.2219e-30	175	0.573897	0.972	0.824	5.2636e-88	93	both	1
Rnf186	0.601103	0.938	0.721	2.93646e-30	176	0.29819	0.745	0.582	1.18601e-20	344	both	1
Slc4a2	0.534017	0.921	0.672	3.14036e-30	177	0.280581	0.737	0.525	3.49948e-23	334	both	1
Shisa5	0.556879	0.96	0.823	3.81742e-30	178						d0	1
Epcam	0.272167	1	1	5.92047e-30	179						d0	1
Nr1h4	0.465991	0.751	0.337	2.06992e-29	180	0.291415	0.583	0.306	5.93929e-33	254	both	1
Muc3a	0.50391	0.904	0.544	2.2224e-29	181	0.331457	0.729	0.488	1.1887e-32	259	both	1
Paqr5	0.501954	0.797	0.417	2.29707e-29	182	0.355196	0.695	0.425	1.10974e-37	230	both	1
Slc9a3r1	0.467984	0.983	0.935	2.30799e-29	183	0.291799	0.91	0.831	5.13782e-23	335	both	1
Cldn3	0.378408	1	0.998	2.97241e-29	184	0.255092	1	0.994	3.26388e-39	223	both	1
Cox7b	0.32764	1	1	3.51889e-29	185	0.295223	1	0.999	1.36198e-63	130	both	1
Trpm4	0.515555	0.927	0.7	5.09866e-29	186	0.363779	0.829	0.587	3.7638e-40	218	both	1
Irf7	0.629608	0.842	0.475	5.74787e-29	187	0.621221	0.792	0.48	6.12169e-61	136	both	1
Mvp	0.438678	0.972	0.902	6.25134e-29	188						d0	1
Ociad2	0.419756	0.972	0.88	6.81436e-29	189	0.433223	0.984	0.869	9.39196e-70	118	both	1
Glrx	0.485707	0.96	0.822	7.17477e-29	190						d0	1
Spryd7	0.451535	0.678	0.289	1.00742e-28	191	0.369176	0.633	0.317	2.85585e-48	179	both	1
Tspan8	0.313871	1	0.999	1.0266e-28	192	0.32159	1	0.999	4.38727e-94	81	both	1
Tmem59	0.38514	1	0.987	1.78134e-28	193	0.297428	1	0.993	2.09847e-45	191	both	1
Aspg	0.498546	0.751	0.369	3.54006e-28	194	0.303649	0.56	0.294	3.76625e-32	262	both	1
Coro2a	0.465317	0.949	0.793	4.31619e-28	195	0.344941	0.941	0.791	2.62529e-42	206	both	1
Slc40a1	0.4806	0.972	0.883	1.38515e-27	196	0.408367	0.925	0.814	2.41977e-44	197	both	1
Mier1	0.468898	0.944	0.752	2.47041e-27	197	0.384097	0.925	0.71	1.57919e-48	177	both	1
Lpin2	0.359089	0.531	0.178	2.66346e-27	198						d0	1
Slc27a4	0.454647	0.842	0.447	3.4452e-27	199	0.45689	0.815	0.522	1.58925e-56	148	both	1
Fkbp5	0.420758	0.74	0.344	3.98834e-27	200	0.404293	0.745	0.407	7.30354e-56	149	both	1
Hist1h2bc	0.404957	0.994	0.965	5.34588e-27	201	0.376524	0.986	0.969	5.39731e-54	158	both	1
Tmem252	0.290806	0.463	0.134	6.29849e-27	202	0.30736	0.454	0.15	8.35276e-56	150	both	1
Hint3	0.477538	0.785	0.405	6.72869e-27	203	0.400395	0.705	0.396	6.49701e-47	184	both	1
Gna11	0.378278	1	0.981	1.04957e-26	204	0.31841	1	0.986	2.66719e-51	166	both	1
Cox6c	0.323006	1	1	1.08282e-26	205						d0	1
Dmbt1	0.336852	1	1	5.71218e-26	206						d0	1
Abcb6	0.403998	0.712	0.322	1.70579e-25	207	0.412439	0.694	0.338	4.42239e-60	139	both	1
Pparg	0.326627	0.559	0.2	1.82296e-25	208						d0	1
Cycs	0.425657	0.944	0.753	1.9202e-25	209	0.328232	0.89	0.735	1.5746e-34	244	both	1
Cxadr	0.430141	0.983	0.952	2.83888e-25	210	0.352837	0.99	0.918	5.05286e-45	195	both	1
Stard3nl	0.400543	0.706	0.33	4.56038e-25	211						d0	1
Mgst3	0.462425	0.994	0.919	5.02989e-25	212						d0	1
Sppl2a	0.447758	0.977	0.869	6.4449e-25	213	0.48033	0.99	0.924	1.20037e-71	115	both	1
Nts	1.13965	0.565	0.234	7.43942e-25	214	0.839616	0.591	0.313	1.04369e-41	211	both	1
0610005C13Rik	0.439436	0.774	0.421	8.59246e-25	215	0.272643	0.564	0.319	6.61073e-27	304	both	1
Lgals3bp	0.473952	0.825	0.467	1.21595e-24	216						d0	1
Erbin	0.384245	0.989	0.928	1.92957e-24	217	0.258886	0.888	0.808	2.52448e-18	352	both	1
Atp5o.1	0.344238	1	0.985	3.11933e-24	218						d0	1
Hsd17b11	0.405382	0.977	0.882	3.17213e-24	219	0.321673	0.974	0.885	8.81529e-35	243	both	1
Rab17	0.366643	0.565	0.215	4.11842e-24	220						d0	1
Muc3	0.356932	1	1	4.55787e-24	221	0.264757	1	1	5.41336e-30	281	both	1
Prpsap1	0.448133	0.91	0.656	6.70002e-24	222	0.443249	0.9	0.631	1.94135e-61	135	both	1
Abcd3	0.433128	0.831	0.494	1.51551e-23	223	0.323491	0.747	0.5	5.43375e-32	265	both	1
Gstk1	0.359874	0.633	0.26	1.76382e-23	224	0.468599	0.725	0.348	2.27257e-72	113	both	1
Mier3	0.520479	0.825	0.535	2.05875e-23	225	0.563158	0.843	0.502	9.04339e-84	95	both	1
Gucy2c	0.407389	0.977	0.865	2.29964e-23	226	0.36884	0.976	0.921	8.96591e-49	175	both	1
Pon2	0.403515	0.955	0.719	2.66264e-23	227	0.353346	0.953	0.812	5.3636e-42	209	both	1
Plpp2	0.411909	0.949	0.872	3.12884e-23	228	0.33842	0.953	0.841	9.57001e-39	227	both	1
Vdr	0.365721	1	0.956	3.35416e-23	229						d0	1
Erbb3	0.442477	0.977	0.859	3.79131e-23	230	0.317948	0.925	0.769	2.05988e-34	246	both	1
4931406C07Rik	0.432435	0.881	0.603	1.1125e-22	231	0.690533	0.961	0.726	4.43978e-123	49	both	1
Mep1b	0.463803	0.808	0.445	1.30201e-22	232	0.284564	0.648	0.373	1.69171e-28	291	both	1
Frk	0.458944	0.763	0.437	1.96472e-22	233	0.467349	0.811	0.51	1.31241e-59	142	both	1
Arhgap20	0.254255	0.35	0.092	2.39573e-22	234						d0	1
Cat	0.414553	0.774	0.41	3.15692e-22	235	0.297065	0.599	0.338	1.35253e-29	284	both	1
Perp	0.390565	0.96	0.806	4.04768e-22	236						d0	1
Flrt3	0.347855	0.48	0.17	6.00413e-22	237	0.372964	0.576	0.256	1.3901e-53	159	both	1
Sod1	0.348365	0.989	0.961	8.3217e-22	238						d0	1
S100a10	0.277573	1	0.999	1.89668e-21	239						d0	1
Ptprd	0.351389	0.695	0.322	2.01051e-21	240						d0	1
Atp11a	0.428091	0.723	0.373	2.8434e-21	241	0.268028	0.525	0.27	7.31816e-29	290	both	1
Cda	0.403053	0.706	0.35	2.96609e-21	242	0.415421	0.692	0.375	2.66404e-49	173	both	1
Cipc	0.460965	0.881	0.634	3.82671e-21	243	0.279893	0.694	0.45	2.98002e-25	321	both	1
Ndrg1	0.392483	0.966	0.822	4.82292e-21	244	0.394011	0.963	0.832	1.17703e-52	161	both	1
Tph1	0.370436	0.367	0.111	9.25141e-21	245						d0	1
Igsf9	0.410987	0.802	0.453	2.16389e-20	246	0.314624	0.688	0.411	1.79484e-32	261	both	1
Tat	0.291814	0.531	0.201	2.33155e-20	247						d0	1
Ankrd37	0.321468	0.621	0.265	3.18612e-20	248	0.277651	0.472	0.196	2.14853e-39	221	both	1
Ermp1	0.397139	0.802	0.493	4.23859e-20	249						d0	1
Mcu	0.396283	0.87	0.581	4.37159e-20	250						d0	1
Edn2	0.284003	0.514	0.192	4.56646e-20	251						d0	1
Ces2a	0.611852	0.898	0.685	6.16053e-20	252	0.729125	0.884	0.584	2.54262e-91	85	both	1
Lhfpl2	0.435083	0.898	0.676	8.4259e-20	253	0.390466	0.813	0.577	1.25972e-37	231	both	1
Akr1c13	0.405963	0.887	0.634	8.55006e-20	254	0.372935	0.947	0.75	4.98377e-47	183	both	1
Cyp2s1	0.413912	0.921	0.662	1.2841e-19	255	0.347469	0.75	0.522	6.503e-33	255	both	1
Uqcrq	0.343079	1	0.993	1.58932e-19	256	0.291684	0.996	0.984	4.1387e-43	202	both	1
Dhrs7b	0.421037	0.814	0.493	1.91635e-19	257	0.376238	0.782	0.5	3.59383e-43	201	both	1
Chn2	0.282887	0.418	0.138	3.58314e-19	258						d0	1
Cbr1	0.399707	0.893	0.675	5.08505e-19	259						d0	1
Pgrmc1	0.34709	0.944	0.824	5.17473e-19	260	0.348663	0.974	0.857	1.16506e-48	176	both	1
Tmem238l	0.260304	0.463	0.164	5.90425e-19	261	0.303798	0.468	0.201	9.37307e-40	220	both	1
Tom1l1	0.328122	0.751	0.387	7.11145e-19	262						d0	1
Erlin1	0.343091	0.655	0.318	7.58059e-19	263						d0	1
Mmp15	0.395259	0.904	0.707	9.41528e-19	264						d0	1
Ces1d	0.361619	0.638	0.297	1.15275e-18	265						d0	1
Calm1	0.281427	1	0.998	1.48389e-18	266						d0	1
Snx7	0.363794	0.65	0.317	1.57605e-18	267	0.264001	0.605	0.346	7.52114e-27	305	both	1
Prkcz	0.40762	0.831	0.562	2.39773e-18	268	0.276703	0.76	0.55	1.34536e-23	331	both	1
Homer2	0.311338	0.503	0.198	4.70674e-18	269						d0	1
Dpyd	0.284732	0.446	0.163	5.35362e-18	270						d0	1
Sema4a	0.412743	0.881	0.652	6.13346e-18	271	0.313279	0.817	0.637	3.14026e-28	292	both	1
Gpatch2	0.324197	0.605	0.276	6.48501e-18	272						d0	1
Slc52a2	0.269867	0.52	0.205	9.05278e-18	273						d0	1
Pnpo	0.369457	0.785	0.466	1.23686e-17	274	0.31168	0.705	0.458	4.11287e-28	293	both	1
Clec2d	0.3822	0.977	0.805	1.27665e-17	275						d0	1
Pgm2	0.39058	0.847	0.565	2.16308e-17	276	0.488237	0.898	0.638	7.88866e-71	116	both	1
Myo5b	0.383688	0.791	0.491	2.27493e-17	277						d0	1
Anks4b	0.381089	0.921	0.757	3.90112e-17	278	0.385775	0.9	0.697	2.46164e-46	186	both	1
Tmem94	0.414509	0.785	0.52	4.29989e-17	279	0.273712	0.668	0.449	8.50029e-23	337	both	1
Gnpnat1	0.353214	0.977	0.861	4.82644e-17	280	0.35305	0.965	0.859	3.62388e-47	181	both	1
Pank3	0.36794	0.893	0.729	5.11807e-17	281	0.270422	0.886	0.729	2.25584e-26	312	both	1
Gpi1	0.280801	0.994	0.997	7.34918e-17	282	0.273461	1	0.993	3.53508e-38	228	both	1
Ptprr	0.315088	0.621	0.296	7.36051e-17	283	0.291223	0.47	0.223	7.43656e-32	267	both	1
Dsg2	0.417266	0.802	0.506	8.39118e-17	284						d0	1
Stard5	0.290103	0.638	0.296	1.02555e-16	285	0.369895	0.662	0.348	4.2629e-46	188	both	1
Misp	0.291553	1	0.986	1.04822e-16	286	0.394649	0.998	0.972	1.1095e-72	112	both	1
Espn	0.398399	0.814	0.511	1.06215e-16	287	0.460503	0.772	0.43	3.26412e-62	133	both	1
Ifngr2	0.373195	0.91	0.765	1.61222e-16	288						d0	1
Slc30a4	0.33351	0.791	0.446	1.85661e-16	289						d0	1
Cisd1	0.349631	0.921	0.789	2.339e-16	290	0.319029	0.9	0.754	8.45959e-33	257	both	1
Plgrkt	0.362235	0.944	0.844	2.41389e-16	291	0.377219	0.949	0.816	1.59043e-45	190	both	1
Cyp2j6	0.327527	0.684	0.355	2.80192e-16	292						d0	1
Vil1	0.323364	0.977	0.916	2.80872e-16	293						d0	1
Anxa2	0.270625	1	0.996	3.60947e-16	294						d0	1
Smim24	0.332771	0.989	0.967	3.67933e-16	295	0.271363	0.978	0.948	5.04913e-29	289	both	1
Slc22a18	0.385375	0.87	0.646	7.13317e-16	296	0.364365	0.868	0.654	3.14456e-42	208	both	1
Iqgap2	0.3264	0.932	0.734	7.14647e-16	297	0.347082	0.923	0.75	5.38626e-41	214	both	1
Tmem139	0.261533	0.452	0.176	9.83872e-16	298						d0	1
Lrrc19	0.310262	0.667	0.332	1.14296e-15	299						d0	1
Sult1b1	0.33775	0.955	0.759	1.16315e-15	300	0.268561	0.864	0.698	2.29452e-22	339	both	1
Atp5d	0.278405	1	0.991	1.3033e-15	301						d0	1
Myo1d	0.342417	0.887	0.629	1.45358e-15	302						d0	1
Erbb2	0.348278	0.955	0.832	2.21826e-15	303	0.345118	0.925	0.766	4.79472e-40	219	both	1
Spint1	0.323097	0.966	0.847	2.24847e-15	304						d0	1
Uqcrfs1	0.297281	0.977	0.965	3.54979e-15	305						d0	1
Mxi1	0.360745	0.706	0.411	3.95056e-15	306						d0	1
Lamb3	0.352155	0.915	0.726	4.39302e-15	307	0.368883	0.916	0.759	1.11904e-40	215	both	1
Gpr160	0.261096	0.503	0.214	5.90291e-15	308						d0	1
Atp2b1	0.350712	0.938	0.808	7.07563e-15	309	0.395953	0.965	0.852	2.86713e-45	193	both	1
Retsat	0.290046	0.565	0.265	7.49575e-15	310						d0	1
Gclc	0.344344	0.746	0.452	8.00478e-15	311	0.381616	0.737	0.454	1.40716e-43	199	both	1
Sectm1b	0.406425	0.859	0.628	9.33502e-15	312						d0	1
Ctss	0.375083	0.966	0.909	1.07633e-14	313						d0	1
Scarb2	0.359084	0.887	0.722	1.22391e-14	314	0.279181	0.941	0.834	2.22904e-26	311	both	1
Pdlim2	0.350189	0.678	0.368	1.3595e-14	315	0.257659	0.605	0.389	1.37558e-19	349	both	1
H2-T23	0.317443	0.599	0.296	1.56156e-14	316						d0	1
Efna1	0.319207	0.972	0.895	1.59027e-14	317	0.330126	0.947	0.854	4.67107e-39	225	both	1
mt-Nd1	0.261943	1	1	1.90715e-14	318						d0	1
Crybg2	0.318754	0.65	0.342	2.50371e-14	319	0.312282	0.603	0.323	3.03072e-35	239	both	1
Slc25a10	0.339947	0.898	0.685	2.54298e-14	320	0.411867	0.864	0.638	1.99558e-51	164	both	1
Ang	0.338027	0.667	0.356	2.62061e-14	321						d0	1
Hadh	0.308303	0.989	0.973	2.89454e-14	322	0.319228	0.992	0.961	6.17059e-42	210	both	1
Uap1	0.351599	0.949	0.81	2.9289e-14	323						d0	1
Dsc2	0.340612	0.876	0.659	3.0646e-14	324	0.326406	0.929	0.756	1.29124e-37	232	both	1
Ptprh	0.355342	0.893	0.656	3.08926e-14	325	0.305487	0.835	0.605	1.17954e-30	277	both	1
Zmiz1	0.355585	0.91	0.711	3.63818e-14	326						d0	1
Arhgap27	0.314948	0.768	0.443	3.83339e-14	327	0.323676	0.707	0.423	4.97862e-36	236	both	1
Fbp2	0.333603	0.915	0.732	4.17744e-14	328	0.308941	0.896	0.74	1.90109e-30	278	both	1
Creg1	0.346693	0.65	0.353	4.66513e-14	329						d0	1
Pld1	0.321218	0.695	0.4	4.70018e-14	330						d0	1
Elovl6	0.274577	0.582	0.273	4.72636e-14	331						d0	1
Plxnb2	0.304155	0.989	0.939	5.32023e-14	332						d0	1
Suclg2	0.338004	0.927	0.755	5.53869e-14	333						d0	1
Cds1	0.341944	0.96	0.907	7.15258e-14	334	0.316539	0.971	0.873	4.0903e-38	229	both	1
Cndp2	0.32169	0.763	0.448	1.06949e-13	335						d0	1
Aamdc	0.336829	0.678	0.388	1.09988e-13	336						d0	1
Prkaa1	0.351479	0.802	0.54	1.24324e-13	337	0.39902	0.806	0.549	3.7098e-47	182	both	1
Heph	0.336871	0.678	0.389	1.3763e-13	338						d0	1
Nipsnap3b	0.292777	0.678	0.363	1.6491e-13	339						d0	1
Slc22a23	0.3515	0.78	0.494	1.87638e-13	340						d0	1
Slc22a5	0.270581	0.508	0.228	2.11267e-13	341						d0	1
Fzd5	0.325548	0.859	0.613	2.50015e-13	342	0.337281	0.843	0.646	6.36436e-35	242	both	1
Ank	0.345813	0.667	0.376	2.74354e-13	343	0.320525	0.648	0.368	5.84627e-34	248	both	1
Eps8	0.33072	0.853	0.582	4.10561e-13	344						d0	1
Mapre3	0.253259	0.52	0.235	4.71608e-13	345						d0	1
Etfb	0.337163	0.904	0.817	4.91324e-13	346						d0	1
Samd9l	0.320805	0.695	0.406	6.68772e-13	347	0.285801	0.648	0.39	4.35076e-28	294	both	1
Chmp2b	0.287907	0.994	0.917	6.71272e-13	348						d0	1
Atpif1	0.275464	1	0.981	7.64579e-13	349						d0	1
Gltp	0.34274	0.684	0.409	8.0421e-13	350						d0	1
Ankib1	0.287654	0.723	0.411	8.04496e-13	351						d0	1
Adh5	0.299316	0.729	0.407	9.16462e-13	352	0.277257	0.688	0.506	1.35868e-17	354	both	1
Atp6v0a2	0.317682	0.898	0.679	1.23713e-12	353						d0	1
Ech1	0.290253	0.983	0.94	1.32903e-12	354	0.284136	0.978	0.908	2.03432e-35	238	both	1
Slc25a24	0.325664	0.921	0.794	1.49359e-12	355	0.452753	0.957	0.825	4.2583e-73	111	both	1
Abcg2	0.362611	0.785	0.546	2.40076e-12	356	0.427339	0.804	0.499	3.31897e-52	163	both	1
Cystm1	0.263819	1	0.986	2.60298e-12	357						d0	1
Pin4	0.303759	0.684	0.393	3.10786e-12	358						d0	1
Adck5	0.326585	0.757	0.47	3.11651e-12	359						d0	1
Ank3	0.350776	0.729	0.465	4.47413e-12	360						d0	1
Gucd1	0.319994	0.785	0.514	4.65418e-12	361						d0	1
Tmem246	0.300491	0.825	0.56	5.00068e-12	362	0.271227	0.719	0.492	2.51072e-23	332	both	1
Zbtb7b	0.30582	0.881	0.659	5.75061e-12	363	0.282878	0.786	0.58	3.46927e-26	315	both	1
Paqr4	0.324312	0.847	0.65	6.75021e-12	364						d0	1
Slc25a20	0.284602	0.927	0.741	8.21792e-12	365	0.414275	0.949	0.766	8.74459e-56	151	both	1
Dbi	0.256203	1	0.986	8.39352e-12	366	0.251092	1	0.998	3.86772e-39	224	both	1
Itga2	0.252997	0.469	0.21	1.04866e-11	367						d0	1
Srxn1	0.335037	0.695	0.446	1.21956e-11	368	0.289167	0.729	0.525	2.88985e-22	340	both	1
Fam3b	0.307117	0.61	0.338	1.24084e-11	369						d0	1
Dgat2	0.309237	0.678	0.399	1.27001e-11	370	0.262197	0.69	0.463	3.34781e-20	347	both	1
Agpat2	0.292647	0.927	0.792	1.72561e-11	371	0.353835	0.933	0.747	3.66236e-46	187	both	1
4833439L19Rik	0.291855	0.582	0.306	1.79747e-11	372						d0	1
Nr3c1	0.317848	0.802	0.561	1.80361e-11	373						d0	1
Myo1b	0.282604	0.621	0.334	1.84339e-11	374						d0	1
Sft2d2	0.304058	0.904	0.756	1.9939e-11	375						d0	1
Sema3c	0.34975	0.859	0.724	4.56555e-11	376						d0	1
Clcn2	0.31885	0.876	0.668	5.78473e-11	377						d0	1
Cgref1	0.267321	0.576	0.297	5.95686e-11	378						d0	1
Cox6b1	0.250449	0.994	0.991	6.12172e-11	379						d0	1
Myo19	0.277091	0.605	0.327	6.25248e-11	380						d0	1
Cryl1	0.318999	0.915	0.74	8.65004e-11	381						d0	1
Plscr1	0.327511	0.791	0.573	8.961e-11	382						d0	1
Ralgapa2	0.256934	0.588	0.302	8.97265e-11	383						d0	1
Actr3	0.263779	0.989	0.968	1.04286e-10	384						d0	1
Baiap2l2	0.282125	0.706	0.417	1.23253e-10	385						d0	1
Cast	0.282643	0.876	0.7	1.40521e-10	386	0.344595	0.917	0.756	9.93415e-37	235	both	1
Aldh3a2	0.276677	0.638	0.361	1.42615e-10	387						d0	1
Naprt	0.298183	0.763	0.491	1.7969e-10	388						d0	1
Efnb1	0.325408	0.808	0.567	1.86656e-10	389	0.252027	0.784	0.574	7.43062e-21	343	both	1
Abhd2	0.261842	1	0.978	2.53555e-10	390	0.269912	0.992	0.977	1.94196e-34	245	both	1
Rell1	0.31016	0.808	0.578	2.71069e-10	391						d0	1
Cdkn2b	0.299188	0.701	0.44	3.04051e-10	392	0.297001	0.648	0.387	1.87688e-29	286	both	1
Znrf2	0.303506	0.847	0.614	3.24485e-10	393						d0	1
Hsd17b4	0.265973	0.701	0.406	3.90004e-10	394	0.288986	0.674	0.396	3.32932e-30	279	both	1
Dgkq	0.274149	0.746	0.471	3.97365e-10	395						d0	1
F11r	0.291466	1	0.963	4.30298e-10	396						d0	1
Ugp2	0.27901	0.927	0.74	7.42195e-10	397						d0	1
Cideb	0.255289	0.655	0.371	7.75481e-10	398						d0	1
Plekha3	0.254106	0.667	0.39	7.76361e-10	399						d0	1
Plec	0.258864	0.96	0.893	8.72804e-10	400						d0	1
Adamdec1	0.420474	0.938	0.922	9.14349e-10	401						d0	1
Tmem189	0.290919	0.672	0.408	9.60407e-10	402						d0	1
Cnih4	0.286399	0.74	0.49	1.16898e-09	403						d0	1
Hectd3	0.297695	0.814	0.6	1.50012e-09	404						d0	1
Cmbl	0.267424	0.65	0.374	1.51265e-09	405						d0	1
2900026A02Rik	0.298278	0.808	0.597	2.13143e-09	406						d0	1
Atp5j	0.255612	1	0.965	2.18862e-09	407						d0	1
Gda	0.302815	0.684	0.43	2.66654e-09	408						d0	1
Plekhb2	0.252763	0.966	0.905	2.95084e-09	409						d0	1
Oat	0.333011	0.938	0.885	3.24781e-09	410						d0	1
Igf2bp2	0.263446	0.497	0.256	3.41457e-09	411						d0	1
Stk17b	0.305763	0.864	0.644	4.04451e-09	412						d0	1
Tmem140	0.265187	0.576	0.321	4.75977e-09	413						d0	1
Fer1l6	0.267642	0.52	0.281	5.21805e-09	414						d0	1
Gss	0.262969	0.672	0.4	7.76622e-09	415						d0	1
Chgb	0.713933	0.684	0.529	8.70286e-09	416						d0	1
Tmem8	0.260331	0.887	0.723	9.00561e-09	417						d0	1
Ppcs	0.254063	0.554	0.312	1.30433e-08	418						d0	1
Sar1b	0.275298	0.746	0.495	1.3603e-08	419						d0	1
Ifi27l2b	0.254311	0.994	0.937	1.72252e-08	420	0.25193	0.972	0.946	2.33637e-18	351	both	1
Gclm	0.269976	0.842	0.658	2.25024e-08	421						d0	1
Etfa	0.301335	0.825	0.689	2.41266e-08	422	0.290253	0.849	0.67	1.96653e-26	310	both	1
Trim2	0.287001	0.938	0.82	2.64008e-08	423						d0	1
Ahcyl2	0.274516	0.949	0.87	3.23954e-08	424	0.366839	0.945	0.815	5.85834e-44	198	both	1
Neurl1b	0.25831	0.836	0.589	3.91825e-08	425						d0	1
Vwa5a	0.277086	0.774	0.515	4.12752e-08	426						d0	1
Acsl3	0.253399	0.972	0.876	4.30894e-08	427	0.307266	0.908	0.79	8.5482e-26	316	both	1
Acer1	0.267006	0.706	0.461	4.59375e-08	428	0.344224	0.678	0.389	1.99694e-37	233	both	1
Aig1	0.255814	0.655	0.401	4.76944e-08	429						d0	1
Lurap1l	0.259633	0.921	0.808	4.86365e-08	430						d0	1
Zg16	0.337296	1	1	5.13085e-08	431						d0	1
Tcim	0.259228	0.763	0.509	7.6433e-08	432	0.285917	0.664	0.397	3.298e-29	288	both	1
Acaa2	0.268999	0.881	0.683	8.23697e-08	433	0.281949	0.835	0.659	1.56141e-26	308	both	1
Glb1	0.295971	0.695	0.461	9.59168e-08	434						d0	1
Phyh	0.253455	0.898	0.764	1.12086e-07	435	0.275286	0.908	0.804	2.61945e-25	320	both	1
Ybx1	0.252709	0.938	0.859	1.22048e-07	436						d0	1
Cisd3	0.257294	0.915	0.842	1.32251e-07	437						d0	1
Rflnb	0.298528	0.825	0.606	1.55463e-07	438						d0	1
Vsig10	0.291149	0.746	0.54	2.3171e-07	439						d0	1
Tmc5	0.266886	0.78	0.572	2.62446e-07	440						d0	1
Cldn23	0.268856	0.61	0.372	3.1552e-07	441	0.3677	0.711	0.417	2.14572e-40	217	both	1
Ssfa2	0.272443	0.842	0.668	3.87357e-07	442	0.312233	0.89	0.723	4.34468e-30	280	both	1
Fahd1	0.259455	0.729	0.51	5.348e-07	443						d0	1
Dym	0.286506	0.621	0.411	5.62975e-07	444						d0	1
Acadvl	0.269027	0.74	0.516	5.85401e-07	445						d0	1
Cyp4f13	0.253234	0.706	0.463	6.10174e-07	446	0.288603	0.629	0.382	8.4151e-27	306	both	1
Mtm1	0.252351	0.65	0.405	8.47158e-07	447						d0	1
Fryl	0.264435	0.819	0.614	8.48837e-07	448						d0	1
Cpt2	0.272617	0.638	0.417	1.09214e-06	449	0.262076	0.64	0.387	1.3772e-25	318	both	1
Itpk1	0.276939	0.932	0.815	1.29158e-06	450						d0	1
Tmem98	0.267209	0.864	0.772	1.4012e-06	451	0.250196	0.939	0.817	2.19579e-24	326	both	1
Psmb10	0.257751	0.87	0.714	2.9337e-06	452						d0	1
Lrrfip2	0.250994	0.746	0.551	4.82152e-06	453						d0	1
Fam102a	0.258093	0.842	0.677	1.05357e-05	454						d0	1
Nbr1	0.251209	0.763	0.554	1.99391e-05	455						d0	1
Ildr1	0.258024	0.887	0.728	1.99551e-05	456	0.423076	0.943	0.776	1.97331e-58	144	both	1
Chga	0.759293	0.65	0.553	6.10568e-05	457	0.411893	0.784	0.705	3.88815e-06	356	both	1
Dnm2	0.264186	0.887	0.817	0.000157166	458						d0	1
Acadl						0.260603	0.961	0.896	5.41552e-28	296	d14	1
Acads						0.484588	0.998	0.955	8.11831e-92	84	d14	1
Ahcy						0.283076	0.729	0.52	3.10281e-21	342	d14	1
Akr1c12						0.313291	0.935	0.778	8.41768e-34	249	d14	1
Alpi						0.283285	0.415	0.136	7.48156e-50	172	d14	1
Arl4a						0.311971	0.847	0.659	9.54028e-31	275	d14	1
Atp1a1						0.272534	1	1	6.79389e-74	109	d14	1
Azin1						0.25487	0.957	0.888	1.98142e-25	319	d14	1
Cbr3						0.328941	0.642	0.373	1.1046e-32	258	d14	1
Ccdc71l						0.284046	0.886	0.732	7.60132e-23	336	d14	1
Ccng2						0.390752	0.933	0.77	2.74443e-42	207	d14	1
Cdkn1a						0.406418	0.972	0.891	1.64499e-60	138	d14	1
Chchd10						0.274721	0.992	0.968	1.17728e-33	250	d14	1
Chchd2						0.362932	1	1	1.9759e-113	60	d14	1
Cldn7						0.331753	1	1	2.14719e-105	68	d14	1
Cox5a						0.367715	1	1	6.90661e-102	74	d14	1
Cox6a1						0.282923	1	1	6.89382e-64	129	d14	1
Crb3						0.272203	0.849	0.665	1.53577e-24	325	d14	1
Cth						0.269241	0.64	0.366	4.41778e-28	295	d14	1
D1Ertd622e						0.305356	0.745	0.561	7.02207e-25	322	d14	1
Ddx60						0.278149	0.428	0.195	5.87293e-28	297	d14	1
Endod1						0.256828	0.972	0.924	5.91847e-27	303	d14	1
F2rl1						0.254714	0.953	0.826	5.2703e-24	329	d14	1
Fam110c						0.281087	0.536	0.297	2.91289e-26	313	d14	1
Fam189a2						0.464406	0.902	0.649	2.62763e-65	126	d14	1
Fuca2						0.284136	0.786	0.617	4.36919e-22	341	d14	1
Gal3st1						0.257359	0.782	0.591	5.02849e-19	350	d14	1
Ghitm						0.337824	1	0.994	1.08565e-68	119	d14	1
H2-K1						0.381015	1	1	1.383e-102	73	d14	1
Hadha						0.275593	0.949	0.882	4.03584e-27	302	d14	1
Hadhb						0.295272	0.976	0.907	4.83982e-37	234	d14	1
Hmgcl						0.273729	0.833	0.657	1.40265e-22	338	d14	1
Junb						0.373649	0.874	0.683	4.87646e-39	226	d14	1
Lmo7						0.265747	0.951	0.847	1.82863e-26	309	d14	1
Lpcat4						0.255885	0.525	0.296	4.76037e-24	328	d14	1
Me1						0.324309	0.517	0.216	2.36023e-45	192	d14	1
Mettl7a1						0.274465	0.927	0.818	2.54407e-23	333	d14	1
Mpp1						0.295032	0.617	0.351	6.80876e-28	299	d14	1
Mtch2						0.462951	0.996	0.947	5.10512e-88	92	d14	1
Nlrp6						0.282931	0.864	0.697	1.35693e-26	307	d14	1
Nus1						0.252327	0.888	0.76	7.22779e-18	353	d14	1
Oma1						0.267866	0.485	0.222	2.79027e-34	247	d14	1
Paqr8						0.29807	0.519	0.262	4.60525e-31	272	d14	1
Pbld2						0.254636	0.464	0.236	1.26724e-25	317	d14	1
Pls1						0.290467	0.992	0.947	3.25762e-33	252	d14	1
Pmp22						0.267108	0.976	0.971	3.7112e-14	355	d14	1
Por						0.385055	0.974	0.864	2.62257e-52	162	d14	1
Prdx5						0.27658	0.963	0.909	8.08566e-30	282	d14	1
Ptp4a1						0.362024	0.984	0.949	5.29034e-53	160	d14	1
Qdpr						0.371564	0.943	0.796	5.50258e-48	180	d14	1
Rbm47						0.306779	0.996	0.987	3.02459e-49	174	d14	1
Reg3b						0.915474	0.947	0.826	2.541e-65	125	d14	1
Reg3g						0.384624	0.617	0.385	3.70625e-24	327	d14	1
Slc23a2						0.280331	0.764	0.532	3.31683e-26	314	d14	1
Slc2a1						0.318874	0.925	0.809	4.51787e-32	264	d14	1
Slc9a3						0.411541	0.758	0.432	3.17978e-54	156	d14	1
Snx13						0.263271	0.666	0.456	2.16062e-20	345	d14	1
Spdya						0.458829	0.831	0.489	2.46375e-66	123	d14	1
Sprr2a2						0.271639	0.646	0.445	3.53225e-20	348	d14	1
Tbc1d15						0.292034	0.688	0.412	4.69815e-31	273	d14	1
Tbx3						0.306438	0.697	0.402	1.02345e-35	237	d14	1
Tgfa						0.261852	0.611	0.369	5.7716e-24	330	d14	1
Tkt						0.29218	0.996	0.955	5.45232e-35	241	d14	1
Tns4						0.294371	0.91	0.755	2.27434e-29	287	d14	1
Tob1						0.398591	0.996	0.962	4.20841e-70	117	d14	1
Tppp						0.29127	0.609	0.343	1.57107e-29	285	d14	1
Tst						0.307143	0.906	0.721	1.3569e-31	269	d14	1
Unc5b						0.328889	0.784	0.545	1.44116e-31	270	d14	1
Zfp36						0.343764	0.79	0.568	6.98136e-33	256	d14	1

## Sheet: 2
gene	d0_avg_logFC	d0_pct.1	d0_pct.2	d0_p_val_adj	d0_rank	d14_avg_logFC	d14_pct.1	d14_pct.2	d14_p_val_adj	d14_rank	upregulated_in	cluster
Nr4a1	0.86126	0.857	0.293	1.99517e-100	1						d0	2
Tagln	0.908089	1	0.927	1.03625e-77	2	1.0765	1	0.946	1.70816e-89	1	both	2
Fosb	0.38991	0.457	0.074	4.16353e-74	3						d0	2
Eef1a1	0.435398	1	1	1.86159e-72	4	0.258507	1	0.999	2.65367e-26	83	both	2
Sycn	0.602324	1	0.996	3.64764e-71	5	0.367689	0.996	0.915	1.51488e-28	70	both	2
Acta2	0.700641	1	0.971	5.93229e-67	6	0.870838	1	0.975	8.83921e-84	2	both	2
Csrp1	0.710832	1	0.945	2.50801e-66	7	0.771186	1	0.902	2.11336e-71	4	both	2
Sparcl1	0.617173	1	0.959	4.39646e-64	8	0.592891	1	0.94	6.96472e-60	13	both	2
Serpine1	0.406808	0.509	0.111	3.56056e-63	9						d0	2
Tpm2	0.634456	1	0.964	4.44109e-63	10	0.765628	1	0.953	4.46572e-73	3	both	2
Myh11	0.681422	1	0.862	1.3724e-62	11	0.639278	0.996	0.817	4.19822e-57	16	both	2
Tns1	0.610996	0.996	0.831	1.66862e-60	12	0.665215	0.988	0.813	1.25537e-61	10	both	2
Cavin1	0.602111	0.989	0.817	1.16728e-58	13	0.572219	0.992	0.88	1.59948e-56	17	both	2
Myl9	0.662768	0.992	0.853	1.48724e-58	14	0.543121	0.984	0.755	2.42881e-50	25	both	2
Cnn1	0.575086	1	0.973	1.11444e-56	15	0.678573	1	0.944	3.19897e-71	5	both	2
Tgm3	0.461983	1	0.975	1.42586e-56	16	0.413351	0.98	0.836	2.37638e-40	40	both	2
Tpt1	0.31499	1	1	1.97239e-55	17						d0	2
Ckb	0.593566	1	0.885	3.93026e-55	18	0.717671	1	0.96	6.63723e-65	8	both	2
Mgp	0.624409	0.996	0.832	1.22462e-53	19	1.08839	0.992	0.85	5.34059e-60	12	both	2
Flnc	0.572562	0.977	0.623	1.59414e-53	20	0.455712	0.792	0.417	1.36579e-35	50	both	2
Hexb	0.502152	0.996	0.805	8.60502e-53	21	0.400193	0.929	0.691	1.77681e-25	85	both	2
Fxyd4	0.497223	0.981	0.635	1.27228e-52	22						d0	2
Adh1	0.431417	1	0.993	4.01345e-52	23	0.393222	1	0.952	4.80213e-36	48	both	2
Myl6	0.312571	1	1	9.25459e-50	24	0.303595	1	1	4.54229e-47	31	both	2
Cald1	0.436613	1	0.906	1.62891e-49	25	0.81538	1	0.921	4.08996e-65	7	both	2
Tpm1	0.370735	1	0.999	3.4385e-49	26	0.410819	1	0.995	4.81198e-50	26	both	2
Grem2	0.462682	0.713	0.27	4.0927e-49	27	0.39183	0.553	0.228	8.31338e-29	69	both	2
Flna	0.494662	1	0.969	4.40836e-49	28	0.670315	1	0.979	3.45046e-69	6	both	2
Rps23	0.386337	1	0.995	6.51828e-49	29						d0	2
Lum	0.537117	0.891	0.501	1.86888e-47	30	0.753072	0.898	0.553	1.87404e-50	24	both	2
Fn1	0.529907	0.977	0.821	2.65841e-47	31	0.646102	0.992	0.832	4.75122e-54	18	both	2
Hspb8	0.44565	0.804	0.336	5.02555e-47	32	0.466614	0.765	0.368	2.05883e-37	46	both	2
Rps21	0.326267	1	1	5.83684e-47	33						d0	2
Rpl23a	0.38437	1	0.989	1.18932e-46	34	0.251224	0.98	0.961	1.11011e-15	151	both	2
Fbxl22	0.445366	0.721	0.274	1.32772e-46	35	0.416509	0.69	0.289	7.34265e-39	42	both	2
Rps20	0.285685	1	1	2.65874e-46	36						d0	2
Prdx6	0.279457	1	1	3.20658e-46	37						d0	2
Pdlim3	0.515301	0.955	0.642	5.73543e-46	38	0.48373	0.878	0.519	1.88238e-34	55	both	2
Rps10	0.280919	1	1	6.27761e-46	39						d0	2
Cav1	0.504082	0.875	0.455	8.25345e-46	40	0.509983	0.831	0.412	8.17874e-44	38	both	2
Ccl21a	0.668717	0.906	0.488	2.37121e-45	41	0.54954	0.635	0.304	1.60821e-27	75	both	2
Ppp1r12b	0.527694	0.951	0.651	5.04587e-45	42	0.604976	0.941	0.647	1.30807e-48	29	both	2
Atp12a	0.384821	0.989	0.692	9.67679e-45	43						d0	2
Synpo2	0.518559	0.943	0.584	1.43186e-44	44	0.626307	0.925	0.521	1.20786e-52	19	both	2
Mylk	0.426102	0.996	0.867	1.66846e-44	45	0.339203	0.953	0.747	1.48437e-27	74	both	2
Itga5	0.507703	0.792	0.386	3.17081e-44	46	0.38377	0.612	0.289	5.47842e-27	77	both	2
Mptx1	0.259828	1	0.999	3.96445e-44	47	0.728819	0.988	0.788	1.22834e-50	23	both	2
Gsn	0.452541	1	0.982	5.36194e-44	48	0.391104	1	0.975	3.35245e-31	62	both	2
Synm	0.510601	0.928	0.632	6.03891e-44	49	0.576402	0.918	0.598	8.34979e-45	36	both	2
Actg2	0.417386	0.996	0.826	1.35226e-43	50	0.629669	0.98	0.76	1.3092e-57	14	both	2
Des	0.398821	0.996	0.944	1.9235e-43	51	0.446241	0.984	0.793	1.83458e-45	34	both	2
Fhl1	0.39577	1	0.987	3.03664e-43	52	0.394766	0.984	0.927	3.03609e-35	52	both	2
Igfbp5	0.537887	0.909	0.596	3.61724e-43	53	0.689682	0.969	0.789	1.73974e-38	44	both	2
Wfdc2	0.419921	1	0.952	5.6536e-43	54						d0	2
Prelp	0.470317	0.891	0.485	7.57917e-43	55	0.387168	0.718	0.354	5.6937e-30	65	both	2
Pgm5	0.432405	0.713	0.28	1.06023e-42	56	0.454531	0.714	0.274	3.24871e-49	28	both	2
Fxyd1	0.435272	0.74	0.313	3.04539e-41	57	0.274598	0.561	0.271	1.15539e-18	127	both	2
Hspa1a	0.375518	0.543	0.185	8.26278e-39	58						d0	2
Smtn	0.46489	0.962	0.715	8.53959e-39	59	0.519753	0.906	0.564	9.64129e-38	45	both	2
Rasl12	0.258621	0.347	0.076	9.84715e-39	60						d0	2
Rps29	0.262917	1	1	1.03192e-38	61						d0	2
Hoxb13	0.382492	1	0.952	1.11518e-38	62	0.349817	1	0.907	1.83086e-25	86	both	2
Pcp4	0.617554	0.8	0.41	1.85873e-38	63	0.3019	0.745	0.444	1.36155e-16	141	both	2
Rpl13	0.300339	1	0.999	6.5406e-38	64						d0	2
Gas1	0.382463	0.615	0.235	3.34137e-37	65	0.413264	0.627	0.2	4.74118e-52	21	both	2
Rpl10a	0.344015	1	0.993	4.15423e-37	66						d0	2
Jph2	0.371308	0.725	0.31	4.59864e-37	67	0.28687	0.525	0.217	3.97863e-25	89	both	2
Rpl39	0.299967	1	0.997	6.31481e-37	68	0.256266	1	0.998	5.19614e-23	95	both	2
Rps28	0.299303	1	0.998	1.13576e-36	69						d0	2
Rps13	0.317052	1	0.996	3.30038e-36	70						d0	2
Ptn	0.462524	0.679	0.289	4.4923e-36	71	0.48292	0.729	0.295	1.34451e-45	33	both	2
Hoxd13	0.352883	0.63	0.245	9.73051e-36	72						d0	2
Mustn1	0.429336	0.925	0.547	1.99145e-35	73	0.448353	0.847	0.475	1.74313e-33	58	both	2
Rpl31	0.291046	1	0.999	3.00005e-35	74						d0	2
Rps4x	0.285946	1	0.999	4.23481e-35	75						d0	2
Hspb6	0.328073	0.543	0.188	7.03651e-35	76						d0	2
Id4	0.455288	0.638	0.269	1.17077e-34	77	0.501255	0.757	0.311	2.68376e-51	22	both	2
Reg4	0.415937	0.962	0.778	2.12652e-34	78	0.498116	0.988	0.872	6.37871e-44	37	both	2
Rpl6	0.266339	1	1	2.37864e-34	79						d0	2
Sfrp1	0.376065	0.608	0.25	4.59416e-34	80	0.314832	0.451	0.2	9.85285e-19	124	both	2
Cela1	0.387834	0.958	0.749	1.35095e-33	81						d0	2
Art3	0.287902	0.449	0.139	3.92322e-33	82	0.327852	0.408	0.126	3.2315e-32	59	both	2
Optc	0.278211	0.453	0.139	5.63893e-33	83						d0	2
Slc2a4	0.332589	0.551	0.202	6.81039e-33	84	0.307019	0.494	0.193	1.81061e-26	82	both	2
Rps7	0.273597	1	1	1.03845e-32	85						d0	2
Rps17	0.29962	1	0.995	1.27901e-32	86						d0	2
Lmod1	0.325771	0.74	0.331	1.48112e-32	87	0.393213	0.631	0.23	8.06304e-41	39	both	2
Rpl34	0.297962	1	0.995	6.1619e-32	88						d0	2
Uba52	0.259897	1	0.998	6.70048e-32	89						d0	2
Rpl3	0.338608	0.992	0.985	2.06162e-31	90						d0	2
Rbpms2	0.32169	0.657	0.277	2.32432e-31	91	0.323548	0.51	0.206	6.31804e-26	84	both	2
Fmo2	0.282805	0.464	0.153	2.76314e-31	92						d0	2
Col14a1	0.349056	0.615	0.254	6.90091e-31	93						d0	2
Rpl4	0.252157	1	0.999	6.96668e-31	94						d0	2
Mrvi1	0.369542	0.728	0.347	8.16628e-31	95						d0	2
Dcn	0.319784	0.604	0.243	9.35498e-31	96	0.300323	0.498	0.212	1.24085e-21	100	both	2
Calm2	0.326168	0.992	0.968	1.23732e-30	97						d0	2
Ggh	0.299435	1	0.971	5.60248e-30	98	0.385617	1	0.951	5.99832e-37	47	both	2
Igfbp4	0.407196	0.894	0.586	3.0991e-29	99						d0	2
Cpe	0.29851	0.996	0.854	4.6873e-29	100						d0	2
Rps19	0.365707	0.977	0.85	6.57894e-29	101						d0	2
Prkcb	0.264712	0.415	0.13	6.58927e-29	102	0.262049	0.365	0.117	4.50115e-25	90	both	2
Rpl5	0.308624	1	0.979	9.30796e-29	103						d0	2
Atf3	0.377173	0.6	0.269	1.17075e-28	104						d0	2
Ckm	0.313998	0.592	0.242	4.82423e-28	105	0.334659	0.553	0.229	7.20439e-27	78	both	2
Rpl11	0.274487	1	0.998	5.91422e-28	106						d0	2
Rpl29	0.381761	0.925	0.648	6.274e-28	107						d0	2
Rps3a1	0.263114	1	0.994	1.28758e-27	108						d0	2
Dmpk	0.354847	0.947	0.675	1.89881e-27	109	0.383052	0.918	0.615	1.00082e-27	73	both	2
Atp2b4	0.374274	0.864	0.555	3.33281e-27	110	0.419098	0.827	0.493	9.59752e-28	72	both	2
Cd9	0.253832	1	0.997	6.48103e-27	111						d0	2
Tspan2	0.263474	0.551	0.216	1.6126e-26	112						d0	2
Rpl12	0.252045	1	0.998	1.72805e-26	113						d0	2
Rps11	0.286471	1	0.99	2.52377e-26	114						d0	2
Myom1	0.318588	0.683	0.325	3.59892e-26	115						d0	2
Hist1h1c	0.266859	0.992	0.949	5.58505e-26	116						d0	2
Arhgef25	0.308529	0.626	0.28	6.10871e-26	117	0.260967	0.557	0.279	7.84803e-17	140	both	2
Mamdc2	0.256244	0.404	0.133	6.19604e-26	118						d0	2
Lims2	0.273141	0.57	0.234	8.37303e-26	119						d0	2
Thbs2	0.28287	0.374	0.118	1.13278e-25	120						d0	2
Rpl27	0.281089	1	0.986	1.29621e-25	121						d0	2
Hspb1	0.380709	0.823	0.469	1.50572e-25	122						d0	2
Enpp2	0.280858	0.468	0.175	1.96206e-25	123						d0	2
mt-Cytb	0.282261	1	1	1.99025e-25	124	0.410601	1	1	8.38766e-63	9	both	2
Pde5a	0.357211	0.951	0.81	2.81081e-25	125	0.359632	0.929	0.789	1.26893e-19	116	both	2
Map3k20	0.357406	0.8	0.457	2.92292e-25	126	0.347531	0.651	0.32	1.6779e-24	92	both	2
Timp3	0.354688	0.875	0.543	4.95608e-25	127	0.333349	0.784	0.488	3.54506e-17	138	both	2
Fibin	0.305947	0.506	0.202	8.23091e-25	128	0.358562	0.502	0.18	3.91395e-32	60	both	2
Cd81	0.327456	0.989	0.885	8.74664e-25	129	0.318955	0.976	0.918	5.5115e-21	108	both	2
Ttr	0.314962	0.558	0.246	1.01237e-24	130						d0	2
Rpl7	0.250268	1	0.994	1.08629e-24	131						d0	2
Psd	0.299823	0.63	0.286	1.26728e-24	132	0.349741	0.569	0.225	8.25944e-31	63	both	2
Palld	0.333207	0.743	0.401	1.71148e-24	133	0.294005	0.62	0.326	6.28924e-19	122	both	2
Svil	0.304264	0.675	0.322	1.82301e-24	134	0.277541	0.494	0.212	3.02296e-21	104	both	2
Sh3bgr	0.279092	0.528	0.217	4.7421e-24	135	0.301808	0.463	0.172	4.17059e-27	76	both	2
Ppp1r14a	0.337467	0.857	0.543	4.79642e-24	136	0.444391	0.835	0.483	8.45372e-31	64	both	2
Insl5	0.364153	0.743	0.404	5.98379e-24	137	0.489201	0.827	0.466	1.39537e-34	54	both	2
Cavin2	0.33476	0.77	0.418	6.49308e-24	138	0.490895	0.761	0.355	8.66241e-40	41	both	2
Tnxb	0.34141	0.872	0.568	2.73677e-23	139	0.278939	0.784	0.505	4.66316e-14	161	both	2
Slc46a1	0.285031	0.664	0.319	3.40356e-23	140						d0	2
Fermt2	0.299298	0.706	0.354	7.65289e-23	141	0.372014	0.663	0.331	7.55965e-27	79	both	2
Sval1	0.266163	0.996	0.939	8.01155e-23	142	0.348936	0.996	0.911	2.69359e-31	61	both	2
Ptgis	0.262393	0.525	0.219	1.73392e-22	143	0.284819	0.541	0.247	4.23076e-20	110	both	2
Thy1	0.265461	0.54	0.232	2.13206e-22	144	0.327639	0.541	0.254	2.26814e-22	96	both	2
Eno3	0.280043	0.909	0.631	3.83096e-22	145						d0	2
Rbpms	0.298297	0.691	0.358	3.87456e-22	146	0.300861	0.627	0.331	1.09702e-18	125	both	2
Gsdmc4	0.280721	0.958	0.755	6.11726e-22	147						d0	2
Tgfb1i1	0.297274	0.789	0.432	8.03559e-22	148	0.33257	0.616	0.323	3.16966e-19	118	both	2
Lgals1	0.289533	0.943	0.673	8.05199e-22	149	0.289402	0.914	0.676	6.10262e-18	131	both	2
Rpl36	0.305619	0.974	0.86	9.44827e-22	150						d0	2
Igfbp7	0.325775	0.947	0.721	1.51757e-21	151						d0	2
Marveld1	0.329439	0.842	0.529	2.13359e-21	152	0.288447	0.847	0.584	1.61902e-16	142	both	2
Abi3bp	0.285185	0.585	0.28	2.84374e-21	153						d0	2
Lyz2	0.282068	0.891	0.602	4.21516e-21	154						d0	2
Pcp4l1	0.294244	0.653	0.333	4.82529e-21	155	0.304729	0.635	0.294	2.68e-25	88	both	2
Itih5	0.295089	0.966	0.884	9.454e-21	156	0.347161	0.925	0.831	9.65232e-24	93	both	2
Cfl2	0.319035	0.86	0.567	2.2811e-20	157	0.309136	0.769	0.521	8.00603e-16	149	both	2
Slc25a4	0.322674	0.826	0.565	3.96254e-20	158						d0	2
Serpinh1	0.306802	0.834	0.528	4.07473e-20	159						d0	2
Nfic	0.311806	0.774	0.459	6.96378e-20	160						d0	2
Lsp1	0.289761	0.838	0.513	9.90073e-20	161	0.327914	0.729	0.441	1.33467e-18	128	both	2
Fbln1	0.304774	0.928	0.731	1.55605e-19	162	0.302388	0.839	0.529	8.06046e-20	115	both	2
Pdlim7	0.29056	0.864	0.546	1.57952e-19	163	0.3647	0.816	0.559	2.30216e-19	117	both	2
Actn1	0.255251	0.985	0.873	1.90596e-19	164	0.444556	0.996	0.905	9.29649e-39	43	both	2
Retnla	0.250159	0.208	0.048	1.9455e-19	165						d0	2
Clec3b	0.293561	0.653	0.349	4.26198e-19	166						d0	2
Col1a2	0.254927	1	0.947	4.31583e-19	167						d0	2
Sparc	0.278526	0.97	0.837	4.99994e-19	168						d0	2
Pcolce	0.255577	0.592	0.29	1.44959e-18	169						d0	2
Ccnd2	0.305273	0.951	0.838	1.48239e-18	170						d0	2
Nfix	0.277874	0.947	0.779	1.32938e-17	171	0.275074	0.918	0.787	9.84695e-12	173	both	2
Mbnl1	0.287631	0.97	0.876	1.76337e-17	172	0.27385	0.965	0.883	1.1909e-15	152	both	2
Sorbs2	0.276754	0.792	0.478	2.13597e-17	173	0.34311	0.737	0.457	9.74727e-18	133	both	2
Pdlim4	0.274872	0.566	0.285	2.86443e-17	174	0.273576	0.584	0.314	4.4689e-16	147	both	2
Rpl15	0.286113	0.921	0.761	4.0162e-17	175						d0	2
Rpl9	0.258341	0.974	0.894	7.08939e-17	176						d0	2
Mcam	0.261772	0.713	0.406	1.32369e-16	177	0.429911	0.776	0.388	1.59236e-33	57	both	2
Anxa6	0.250141	0.653	0.346	1.40033e-16	178						d0	2
Vcl	0.289665	0.834	0.563	1.58589e-16	179						d0	2
Rexo2	0.273	0.826	0.511	2.59031e-16	180	0.281953	0.796	0.525	5.66748e-15	156	both	2
Ogn	0.288836	0.909	0.692	1.51723e-15	181						d0	2
Cpq	0.280629	0.694	0.434	3.01124e-15	182	0.254181	0.62	0.353	7.3862e-14	162	both	2
Cst3	0.26657	0.962	0.868	3.8376e-15	183						d0	2
Gstm1	0.266792	0.94	0.825	1.60702e-14	184						d0	2
Slmap	0.263577	0.875	0.696	6.87409e-14	185	0.275833	0.886	0.715	6.93649e-12	172	both	2
Fbxo32	0.26837	0.785	0.527	1.70437e-13	186						d0	2
Rnf149	0.257167	0.838	0.61	1.28835e-12	187						d0	2
Lpp	0.27733	0.777	0.54	1.6844e-12	188	0.455516	0.867	0.577	1.62553e-28	71	both	2
Timp2	0.252296	0.608	0.351	3.35563e-12	189						d0	2
Inpp5a	0.251224	0.804	0.578	3.10893e-11	190						d0	2
Ltbp4	0.258728	0.826	0.611	3.88908e-10	191						d0	2
Abcc9						0.303905	0.639	0.288	8.56764e-27	80	d14	2
B3gnt5						0.250798	0.863	0.547	1.54656e-14	159	d14	2
B3gnt7						0.321897	1	0.943	2.23679e-29	67	d14	2
C1ra						0.316091	0.596	0.313	4.87872e-18	130	d14	2
C1s1						0.259084	0.882	0.739	2.7747e-11	174	d14	2
C3						0.616674	0.71	0.354	2.16611e-35	51	d14	2
Calu						0.268606	1	0.989	8.95116e-25	91	d14	2
Ccdc80						0.286911	0.6	0.329	3.85321e-16	146	d14	2
Cd302						0.250191	0.494	0.228	7.05189e-18	132	d14	2
Cd59a						0.25653	0.451	0.195	9.87203e-18	134	d14	2
Chrdl1						0.27883	0.663	0.387	5.7369e-15	157	d14	2
Chst12						0.266527	0.529	0.247	7.94811e-19	123	d14	2
Cnn2						0.388269	0.796	0.465	1.66445e-26	81	d14	2
Col16a1						0.270451	0.827	0.566	1.40013e-12	168	d14	2
Ctgf						0.313462	0.655	0.352	1.35422e-18	129	d14	2
Cyp2d12						0.28769	0.659	0.335	4.49776e-21	106	d14	2
Cyr61						0.332038	0.518	0.26	2.50938e-17	137	d14	2
Dact3						0.259116	0.486	0.215	4.29669e-19	120	d14	2
Eln						0.307021	0.722	0.465	1.18103e-12	167	d14	2
Enah						0.295557	0.608	0.291	1.44802e-21	101	d14	2
Fam129a						0.34714	0.859	0.596	4.66687e-20	111	d14	2
Fkbp9						0.257024	0.706	0.419	2.45553e-14	160	d14	2
Foxp1						0.256866	0.776	0.558	1.04604e-10	175	d14	2
Fstl1						0.256554	0.612	0.339	3.47883e-15	155	d14	2
Fxyd6						0.307663	0.6	0.289	9.1825e-22	99	d14	2
Grem1						0.524781	0.596	0.24	8.75863e-36	49	d14	2
Hba-a2						0.405032	0.761	0.459	2.02215e-16	145	d14	2
Hbb-bs						0.326634	0.439	0.184	1.09787e-18	126	d14	2
Hsp90aa1						0.253885	0.91	0.771	3.13411e-12	171	d14	2
Hspa2						0.26288	0.439	0.174	3.7576e-21	105	d14	2
Hspg2						0.274305	0.937	0.83	2.17521e-13	164	d14	2
Htra3						0.250341	0.478	0.244	2.9527e-13	166	d14	2
Ifitm3						0.275308	0.773	0.568	4.89951e-10	176	d14	2
Igfbp2						0.290947	0.714	0.445	1.81513e-15	154	d14	2
Il6st						0.361527	0.91	0.671	2.41712e-21	103	d14	2
Itga1						0.362119	0.749	0.368	6.94001e-29	68	d14	2
Itgb1						0.264134	0.984	0.948	2.63251e-12	170	d14	2
Malat1						0.462474	0.996	0.955	2.04267e-45	35	d14	2
Meis1						0.275384	0.498	0.194	1.8448e-25	87	d14	2
Mfap4						0.268651	0.78	0.479	7.56923e-16	148	d14	2
Mmrn1						0.355072	0.459	0.194	7.91123e-20	114	d14	2
Msrb3						0.300505	0.651	0.347	4.74059e-19	121	d14	2
mt-Atp6						0.351104	1	1	1.45694e-52	20	d14	2
mt-Co1						0.267111	1	1	2.29888e-22	97	d14	2
mt-Co2						0.542935	1	1	1.68746e-61	11	d14	2
mt-Nd1						0.304902	1	1	7.70005e-35	53	d14	2
mt-Nd2						0.389937	1	0.999	1.11889e-46	32	d14	2
mt-Nd3						0.343643	1	1	2.29397e-49	27	d14	2
mt-Nd4						0.418481	1	1	1.76963e-57	15	d14	2
mt-Nd5						0.342899	0.898	0.697	1.73941e-21	102	d14	2
Nfia						0.334874	0.71	0.419	7.12864e-20	113	d14	2
Nrp2						0.330387	0.871	0.646	3.63977e-17	139	d14	2
Nxpe2						0.250012	0.58	0.316	9.98883e-15	158	d14	2
Pam						0.272366	0.953	0.799	1.69772e-16	144	d14	2
Pbxip1						0.318122	0.937	0.758	2.04108e-20	109	d14	2
Peli1						0.284295	0.694	0.413	9.78697e-16	150	d14	2
Postn						0.417839	0.996	0.941	6.21436e-30	66	d14	2
Ppp1r12a						0.30396	0.878	0.765	1.92859e-12	169	d14	2
Ppp3ca						0.283053	0.824	0.621	8.87219e-14	163	d14	2
Pygb						0.343908	0.984	0.921	5.34765e-21	107	d14	2
Pyy						0.383767	0.973	0.859	2.59071e-34	56	d14	2
Rgs2						0.272252	0.647	0.381	2.32854e-13	165	d14	2
Rgs7bp						0.27005	0.475	0.183	1.36817e-23	94	d14	2
Rhoj						0.28013	0.718	0.428	1.80189e-15	153	d14	2
Sdc3						0.308994	0.855	0.547	3.35628e-19	119	d14	2
Slc37a2						0.276248	0.773	0.432	4.14334e-22	98	d14	2
Smoc2						0.280511	0.592	0.286	6.58185e-20	112	d14	2
Spink1						0.391575	1	0.999	7.19958e-48	30	d14	2
Ube2r2						0.336503	0.855	0.631	1.70788e-17	136	d14	2
Zbtb20						0.331682	0.702	0.421	1.69751e-16	143	d14	2
Zcchc24						0.30169	0.886	0.647	1.47562e-17	135	d14	2

## Sheet: 3
gene	d0_avg_logFC	d0_pct.1	d0_pct.2	d0_p_val_adj	d0_rank	d14_avg_logFC	d14_pct.1	d14_pct.2	d14_p_val_adj	d14_rank	upregulated_in	cluster
Gsn	0.433308	1	0.983	1.84805e-16	1	0.399453	1	0.975	7.80531e-35	6	both	3
Igfbp5	0.567651	0.926	0.613	2.89911e-16	2	0.6207	0.979	0.784	1.98432e-63	1	both	3
Spink4	0.344547	1	0.996	4.86234e-15	3						d0	3
mt-Nd1	0.295919	1	1	7.38004e-13	4	0.344517	1	1	2.36131e-54	2	both	3
Rpsa	0.257756	1	1	1.82675e-12	5						d0	3
Rps15a	0.26527	1	1	1.42047e-11	6						d0	3
Rps15	0.257263	1	1	1.54935e-11	7						d0	3
Cd34	0.440284	0.697	0.412	9.92599e-11	8	0.447684	0.649	0.486	1.82634e-19	11	both	3
Grem2	0.477776	0.566	0.303	1.4681e-09	9						d0	3
Id4	0.347066	0.582	0.293	3.45888e-09	10						d0	3
Muc2	0.252823	1	1	4.18138e-09	11						d0	3
Gm10076	0.314075	0.967	0.815	1.04315e-07	12						d0	3
Col1a2	0.309496	1	0.95	1.28e-07	13	0.397589	1	0.984	1.86855e-48	3	both	3
Tuba1b	0.278962	1	0.981	2.29013e-07	14						d0	3
Gpx2	0.270694	1	0.95	1.58922e-06	15						d0	3
Mmrn1	0.356999	0.41	0.189	1.73472e-06	16						d0	3
C1qa	0.376181	0.869	0.742	2.91026e-06	17	0.439086	0.962	0.841	6.0323e-29	8	both	3
Mtch1	0.275866	0.992	0.986	4.60823e-06	18						d0	3
C1s1	0.34411	0.828	0.686	6.96277e-06	19						d0	3
Mgp	0.337618	0.984	0.842	1.86685e-05	20						d0	3
Postn	0.253461	0.975	0.891	3.61303e-05	21						d0	3
Ccdc80	0.289912	0.5	0.281	0.000179044	22						d0	3
Ccl21a	0.294631	0.689	0.523	0.000745867	23						d0	3
Marveld1	0.254914	0.754	0.551	0.00136779	24						d0	3
Lrp1	0.253405	0.959	0.896	0.00156898	25						d0	3
Clca3b	0.276181	0.926	0.763	0.00405736	26						d0	3
Igfbp2	0.316484	0.541	0.359	0.0042227	27						d0	3
Tnxb	0.286012	0.762	0.591	0.00528391	28	0.256484	0.596	0.517	8.56539e-06	14	both	3
Alb						0.453109	0.965	0.751	5.57389e-28	9	d14	3
Atp1a2						0.427588	0.516	0.301	5.70534e-20	10	d14	3
Grem1						0.320593	0.404	0.25	3.63006e-09	12	d14	3
Igkc						0.299323	1	1	2.04869e-43	4	d14	3
mt-Nd2						0.272698	1	0.999	9.37709e-32	7	d14	3
mt-Nd3						0.257762	1	1	2.89145e-36	5	d14	3
Trim12c						0.305635	0.481	0.357	3.42823e-08	13	d14	3

## Sheet: 4
gene	d0_avg_logFC	d0_pct.1	d0_pct.2	d0_p_val_adj	d0_rank	d14_avg_logFC	d14_pct.1	d14_pct.2	d14_p_val_adj	d14_rank	upregulated_in	cluster
B3gnt7	0.765187	1	0.971	2.53568e-86	1	1.05611	1	0.944	9.82412e-105	1	both	4
Wfdc2	0.739232	0.996	0.953	7.37251e-77	2	0.681615	1	0.894	3.53218e-64	9	both	4
Adh1	0.622967	1	0.993	1.68676e-73	3	0.921291	1	0.952	1.88436e-102	2	both	4
Cela1	0.844729	0.978	0.75	8.62384e-73	4	0.903337	0.951	0.565	3.40215e-82	5	both	4
AI854703	0.661792	0.909	0.418	6.0758e-63	5	0.531536	0.668	0.216	2.98936e-57	12	both	4
Gm15401	0.688248	0.862	0.381	1.08071e-62	6	0.559118	0.659	0.238	1.06047e-48	20	both	4
Klk1	0.725588	1	0.977	1.44591e-62	7	0.971108	0.991	0.858	1.98202e-83	4	both	4
Scd2	0.500372	1	0.996	8.56426e-58	8	0.405398	1	1	4.26266e-46	23	both	4
Adamts15	0.449196	0.655	0.19	4.81643e-57	9	0.384223	0.553	0.226	4.88698e-27	68	both	4
Ppp1r1b	0.566244	0.996	0.927	8.22024e-57	10	0.47745	0.973	0.864	3.92872e-37	38	both	4
Car2	0.474703	1	1	7.26517e-56	11	0.403252	1	1	8.4651e-38	35	both	4
Rpl5	0.557245	1	0.979	5.85112e-55	12	0.655886	0.978	0.864	1.40273e-50	18	both	4
Sval1	0.567555	1	0.94	1.25963e-52	13	0.942279	1	0.911	2.49423e-89	3	both	4
Hid1	0.595942	0.884	0.457	3.35963e-52	14	0.434748	0.65	0.3	5.33755e-29	59	both	4
Sema4g	0.535398	1	0.989	3.90526e-52	15	0.51574	0.982	0.926	2.54395e-42	30	both	4
Ckmt1	0.574407	1	1	3.99263e-52	16	0.664778	1	0.991	2.21035e-64	8	both	4
Gsdmc3	0.618561	0.672	0.248	1.29502e-50	17	0.285699	0.319	0.067	2.21383e-37	37	both	4
Rpl9	0.564214	0.983	0.895	5.23413e-50	18	0.564411	0.956	0.776	6.17367e-43	28	both	4
Hoxb13	0.485019	1	0.952	2.48358e-49	19	0.723607	1	0.908	3.55724e-72	6	both	4
Gsdmc2	0.717852	0.935	0.725	6.7199e-48	20	0.477609	0.677	0.353	2.64991e-27	67	both	4
Acsm3	0.589708	0.884	0.522	4.24198e-44	21	0.502201	0.783	0.382	3.30857e-39	33	both	4
Rpl28	0.425658	1	0.998	3.32707e-42	22	0.328247	0.991	0.985	2.3129e-20	103	both	4
Acly	0.454806	1	0.973	1.74645e-41	23	0.370817	1	0.957	1.09467e-30	52	both	4
Gsdmc4	0.672243	0.94	0.76	1.78064e-41	24	0.544059	0.858	0.529	5.06256e-34	47	both	4
Mecr	0.509841	0.815	0.4	2.45373e-41	25	0.404367	0.708	0.375	7.6856e-25	76	both	4
Nans	0.424867	0.991	0.983	5.90188e-39	26	0.552441	0.996	0.961	5.32383e-56	13	both	4
Rpl36	0.517822	0.978	0.861	1.60106e-38	27	0.432561	0.938	0.771	3.28431e-29	57	both	4
Rps3a1	0.412441	1	0.995	2.7337e-38	28	0.519929	1	0.998	3.43265e-69	7	both	4
Rpl13	0.396389	1	0.999	3.84111e-38	29	0.494375	1	0.993	7.35102e-52	16	both	4
Gas6	0.427717	0.991	0.978	2.65155e-36	30	0.403689	0.996	0.952	4.79997e-30	55	both	4
Gk	0.464199	0.75	0.355	2.94641e-36	31	0.293483	0.593	0.32	1.70136e-14	142	both	4
Aldh2	0.441258	1	0.984	3.50125e-36	32	0.518873	0.978	0.918	6.94788e-38	34	both	4
Ndrg2	0.521835	0.948	0.768	7.64087e-36	33	0.492214	0.907	0.618	8.38012e-34	48	both	4
Klf5	0.333266	1	0.999	8.10109e-35	34	0.325492	1	0.999	2.8355e-34	45	both	4
Rps19	0.547163	0.957	0.853	9.35994e-35	35	0.592864	0.872	0.623	1.35985e-30	53	both	4
Mfsd4a	0.506838	0.909	0.708	1.08495e-34	36	0.267091	0.938	0.796	4.28259e-17	125	both	4
Cyp2c68	0.569906	0.841	0.473	2.11205e-34	37	0.653378	0.788	0.402	6.78136e-42	31	both	4
Hexb	0.4983	0.978	0.81	3.28171e-34	38	0.605913	0.942	0.692	4.30655e-50	19	both	4
Rpl21	0.560509	0.931	0.801	3.31076e-34	39	0.459024	0.85	0.64	4.06882e-26	73	both	4
Best2	0.45281	0.754	0.35	3.93189e-34	40	0.605075	0.85	0.343	5.77023e-63	10	both	4
Rpl29	0.550821	0.922	0.652	4.28826e-34	41	0.486467	0.735	0.407	7.75238e-29	60	both	4
Reg4	0.6537	0.935	0.783	4.53883e-34	42	0.865845	0.973	0.874	2.18864e-44	25	both	4
Rpl3	0.437222	1	0.984	4.65116e-33	43	0.504762	1	0.952	9.81459e-48	21	both	4
Adcy6	0.466796	0.935	0.743	4.89168e-33	44	0.304966	0.73	0.515	1.8437e-11	169	both	4
Rplp2	0.486826	0.978	0.908	1.076e-32	45	0.367477	0.996	0.954	9.16071e-25	77	both	4
Kcne3	0.483868	0.983	0.927	2.00113e-32	46	0.456996	0.96	0.863	1.70476e-24	81	both	4
Oit1	0.296179	1	1	2.0994e-32	47	0.474048	1	1	3.88726e-61	11	both	4
Hoxd13	0.429821	0.621	0.252	3.30821e-32	48						d0	4
Hsd11b2	0.454729	0.957	0.788	1.76067e-31	49	0.570672	0.925	0.687	1.08121e-40	32	both	4
Casd1	0.460275	0.866	0.518	5.53658e-31	50	0.405863	0.788	0.433	2.11506e-26	71	both	4
Ttr	0.392845	0.608	0.245	1.1278e-30	51						d0	4
Pde7a	0.467539	0.866	0.544	2.39206e-30	52	0.300678	0.659	0.415	2.58783e-11	171	both	4
Slc5a8	0.423959	0.983	0.93	3.37493e-30	53	0.576681	0.991	0.919	2.17951e-51	17	both	4
St3gal6	0.44317	0.94	0.704	4.55986e-29	54	0.594164	0.889	0.583	1.07594e-42	29	both	4
Krt19	0.31689	1	1	1.0106e-28	55						d0	4
Uqcr10	0.347636	1	0.992	1.33079e-28	56	0.270125	1	0.976	2.19926e-16	129	both	4
Igha	0.851421	1	1	1.56064e-28	57	0.791462	1	0.996	7.37556e-10	187	both	4
Ybx2	0.377902	0.629	0.277	2.2869e-28	58						d0	4
Fgfr3	0.405847	0.681	0.328	4.0545e-28	59	0.320672	0.491	0.197	5.77302e-23	91	both	4
Rps28	0.352321	1	0.998	6.25401e-28	60	0.419345	1	0.994	1.006e-43	26	both	4
Rpl27a	0.363396	1	0.992	1.5633e-27	61	0.353765	1	0.989	2.17456e-28	62	both	4
Rpl10a	0.368899	0.996	0.994	2.44274e-27	62	0.418108	1	0.964	4.32558e-35	42	both	4
Sh3d21	0.398628	0.694	0.328	1.0594e-26	63						d0	4
Fut4	0.441773	0.849	0.54	1.11498e-26	64	0.449273	0.726	0.375	1.44514e-30	54	both	4
Cd9	0.305684	1	0.997	3.12316e-26	65	0.427295	1	0.999	3.78973e-47	22	both	4
Smim24	0.364197	0.996	0.965	3.678e-26	66	0.357241	0.996	0.949	1.9969e-19	111	both	4
Hspa8	0.289944	1	1	7.24186e-26	67						d0	4
Krt8	0.305695	1	1	1.80736e-25	68						d0	4
Limk2	0.389137	0.922	0.683	4.08193e-25	69	0.260411	0.774	0.591	4.32646e-09	197	both	4
Foxq1	0.295204	0.405	0.132	5.39363e-25	70						d0	4
Nxpe2	0.572071	0.664	0.396	3.171e-24	71	0.665343	0.717	0.31	4.76255e-46	24	both	4
Eef1g	0.363326	0.966	0.919	3.93813e-24	72	0.345713	0.951	0.863	8.0525e-21	97	both	4
Myb	0.409169	0.776	0.453	5.28621e-24	73	0.424823	0.704	0.314	4.30398e-34	46	both	4
Mptx1	0.345034	1	0.999	5.55785e-24	74	1.27555	0.942	0.792	1.16895e-54	14	both	4
Ppan	0.278906	0.47	0.173	8.08683e-24	75						d0	4
Rnf149	0.378227	0.875	0.61	9.37503e-24	76						d0	4
Aldh1l1	0.380379	0.914	0.712	1.18471e-23	77	0.385899	0.885	0.673	1.00451e-20	99	both	4
Rps11	0.31492	1	0.99	1.58203e-23	78	0.276149	1	0.982	6.87641e-19	115	both	4
Acpp	0.282997	0.448	0.163	2.07561e-23	79						d0	4
2410002F23Rik	0.371243	0.659	0.337	2.61097e-23	80						d0	4
Rpl11	0.286443	1	0.998	4.8932e-23	81	0.367152	0.996	0.989	2.5909e-28	63	both	4
Ppa1	0.362201	0.978	0.909	6.81568e-23	82	0.297588	0.978	0.896	1.78872e-17	122	both	4
Zfp618	0.294244	0.522	0.217	9.41724e-23	83						d0	4
Gne	0.342353	0.983	0.916	1.22169e-22	84	0.389802	0.969	0.87	2.03599e-22	93	both	4
Acss2	0.403631	0.914	0.774	1.57363e-22	85	0.400288	0.916	0.726	3.92662e-22	94	both	4
Nop56	0.296864	0.547	0.232	2.08742e-22	86						d0	4
Cebpd	0.358604	0.815	0.462	2.8657e-22	87	0.378012	0.779	0.496	2.07398e-18	117	both	4
Tcf7l1	0.296076	0.543	0.23	6.25612e-22	88						d0	4
Hint1	0.321274	1	0.992	6.81548e-22	89	0.365494	0.996	0.964	6.27939e-24	84	both	4
Slc25a36	0.368858	0.797	0.495	1.39211e-21	90	0.367141	0.69	0.385	1.31589e-19	108	both	4
Creb3l1	0.395994	0.866	0.621	1.76733e-21	91	0.418872	0.796	0.526	6.06054e-21	96	both	4
AC149090.1	0.393472	0.78	0.469	2.42101e-21	92	0.28343	0.575	0.345	4.35983e-11	174	both	4
Ovol2	0.304414	0.565	0.256	2.71068e-21	93						d0	4
Plch2	0.336337	0.565	0.262	5.32422e-21	94						d0	4
Tfrc	0.411916	0.806	0.572	7.27814e-21	95	0.37851	0.876	0.603	4.71406e-20	106	both	4
Rps18	0.336767	0.987	0.977	7.38656e-21	96	0.295042	1	0.982	2.1821e-19	112	both	4
Thbs4	0.330265	0.724	0.387	1.68311e-20	97	0.29522	0.611	0.302	2.73317e-18	118	both	4
Rpl36a	0.38833	0.94	0.842	8.50914e-20	98	0.407997	0.916	0.757	4.09367e-23	88	both	4
Rps7	0.276852	1	1	9.64164e-20	99	0.403346	1	0.999	1.16567e-43	27	both	4
Sh2d4a	0.293955	0.483	0.21	4.02018e-19	100						d0	4
Tmc4	0.339332	0.754	0.453	5.39748e-19	101	0.263908	0.544	0.28	6.83118e-14	149	both	4
Slc1a1	0.348566	0.638	0.343	8.15118e-19	102						d0	4
Rpl23a	0.288915	1	0.989	1.39461e-18	103	0.418298	1	0.96	7.94354e-32	51	both	4
Smim6	0.304794	0.978	0.928	1.86106e-18	104	0.322653	0.942	0.843	5.22634e-19	114	both	4
Rpl37	0.267939	1	0.998	4.50514e-18	105						d0	4
Gstm1	0.395483	0.909	0.829	1.09681e-17	106	0.267029	0.867	0.745	7.24598e-08	211	both	4
Ppia	0.287207	0.996	0.966	1.15214e-17	107						d0	4
Sycn	0.479223	1	0.996	1.24173e-17	108	0.654299	0.991	0.916	5.16931e-36	41	both	4
Gstm2	0.361013	0.841	0.587	1.4846e-17	109	0.305076	0.779	0.558	5.34981e-11	176	both	4
Rps21	0.254803	1	1	1.50187e-17	110	0.303695	1	1	2.79375e-33	49	both	4
Ccl28	0.311559	0.655	0.346	1.65681e-17	111	0.271817	0.571	0.301	6.01911e-14	148	both	4
D630039A03Rik	0.316501	0.763	0.466	2.10053e-17	112	0.341378	0.593	0.257	2.51324e-25	74	both	4
Anxa11	0.281328	0.987	0.96	2.23151e-17	113	0.270184	0.969	0.925	2.0266e-12	162	both	4
Rps23	0.264879	1	0.995	2.97708e-17	114	0.396712	1	0.985	3.46582e-36	40	both	4
Paics	0.370181	0.828	0.553	2.99924e-17	115	0.282007	0.717	0.481	7.85116e-10	188	both	4
Fbl	0.290258	0.513	0.24	3.563e-17	116						d0	4
Rpl26	0.278038	1	0.982	9.14469e-17	117	0.325475	1	0.985	1.20828e-23	86	both	4
Phb	0.312238	0.901	0.739	1.27176e-16	118						d0	4
Sult1a1	0.269202	0.991	0.985	1.35042e-16	119						d0	4
Rpl15	0.368032	0.927	0.763	1.3627e-16	120	0.422412	0.801	0.566	7.66316e-19	116	both	4
Plekha6	0.29738	0.974	0.94	1.75928e-16	121	0.357627	0.96	0.877	1.41441e-20	102	both	4
Akr1b3	0.331432	0.746	0.473	2.36815e-16	122						d0	4
Ubr5	0.314096	0.733	0.441	2.60327e-16	123						d0	4
Atp2c2	0.306988	0.694	0.412	6.03386e-16	124	0.373901	0.779	0.403	1.86804e-26	70	both	4
Tax1bp1	0.265812	0.987	0.963	9.1927e-16	125						d0	4
Ankrd10	0.310664	0.845	0.593	2.09477e-15	126	0.288532	0.704	0.425	2.3289e-14	143	both	4
Rpl35a	0.286767	0.996	0.969	2.21324e-15	127	0.250914	0.996	0.983	9.52348e-17	126	both	4
Noxo1	0.338974	0.728	0.479	2.54553e-15	128						d0	4
Clic6	0.293435	0.543	0.28	3.04836e-15	129						d0	4
Pdcd4	0.293288	0.974	0.899	3.29089e-15	130	0.321463	0.951	0.825	2.85015e-18	119	both	4
Pdrg1	0.269781	0.586	0.306	3.65826e-15	131						d0	4
Id1	0.289372	0.987	0.983	4.26334e-15	132						d0	4
Snhg9	0.339494	0.612	0.341	4.41364e-15	133						d0	4
Fus	0.299782	0.966	0.879	5.5695e-15	134						d0	4
Cotl1	0.297712	0.733	0.456	5.73505e-15	135						d0	4
Ccnd2	0.326341	0.94	0.841	6.67436e-15	136	0.389168	0.916	0.75	1.47443e-24	80	both	4
Mrpl52	0.349655	0.849	0.694	7.28813e-15	137	0.347222	0.81	0.611	7.74659e-14	150	both	4
Eif4g1	0.345551	0.853	0.626	7.41435e-15	138	0.289013	0.659	0.437	1.8389e-10	179	both	4
Vipr1	0.308854	0.789	0.553	1.00812e-14	139	0.434359	0.867	0.523	5.90383e-30	56	both	4
Nt5c	0.324809	0.879	0.788	1.09017e-14	140	0.317289	0.938	0.779	1.40673e-17	121	both	4
Eif5a	0.272971	0.991	0.975	1.15064e-14	141						d0	4
Rpl12	0.277654	1	0.998	1.96812e-14	142						d0	4
Hspa9	0.285066	0.983	0.941	2.33842e-14	143						d0	4
Pccb	0.317222	0.871	0.693	2.8756e-14	144	0.288048	0.872	0.657	6.49753e-13	157	both	4
Usmg5	0.309848	0.586	0.323	2.90445e-14	145						d0	4
Mat2a	0.270713	0.974	0.95	4.4089e-14	146						d0	4
G6pc3	0.257769	0.591	0.313	4.91623e-14	147						d0	4
Plbd1	0.311236	0.694	0.437	4.9218e-14	148	0.280175	0.642	0.363	3.04041e-13	156	both	4
Rapgefl1	0.352285	0.819	0.597	7.34106e-14	149	0.340411	0.637	0.41	1.35757e-11	166	both	4
Noc2l	0.28584	0.556	0.299	7.89136e-14	150						d0	4
Itpr3	0.29638	0.802	0.539	1.0925e-13	151						d0	4
Slc35a3	0.273717	0.948	0.926	1.16715e-13	152						d0	4
Ltbp4	0.332258	0.841	0.612	2.20144e-13	153	0.468771	0.761	0.434	2.12394e-27	66	both	4
Slc1a5	0.284799	0.948	0.855	5.73681e-13	154	0.273816	0.889	0.767	2.05496e-10	180	both	4
Lsr	0.32564	0.784	0.533	6.00944e-13	155	0.356788	0.779	0.46	1.89894e-19	110	both	4
Rps6	0.260802	1	0.994	6.27007e-13	156						d0	4
Hnf1b	0.265677	0.522	0.273	6.92666e-13	157						d0	4
Xbp1	0.298967	0.918	0.817	8.26401e-13	158	0.264856	0.77	0.67	9.31528e-06	217	both	4
Snrnp70	0.282795	0.909	0.79	1.07391e-12	159	0.264004	0.907	0.78	2.22947e-09	192	both	4
Taf6l	0.26543	0.591	0.332	1.15564e-12	160						d0	4
B3gnt5	0.285427	0.763	0.487	1.15572e-12	161	0.50098	0.912	0.546	9.82578e-37	39	both	4
Ddc	0.262794	0.672	0.397	1.15924e-12	162	0.301605	0.588	0.333	1.26432e-13	153	both	4
Sdhd	0.276322	0.582	0.324	1.31303e-12	163						d0	4
Itih5	0.255811	0.953	0.886	1.35681e-12	164	0.265844	0.903	0.833	4.96054e-11	175	both	4
Abat	0.294916	0.905	0.831	1.58882e-12	165						d0	4
Eno3	0.331795	0.853	0.64	1.70234e-12	166						d0	4
Ptbp1	0.272402	0.927	0.86	3.51107e-12	167						d0	4
Rcc2	0.288026	0.746	0.493	5.38845e-12	168						d0	4
Slc5a6	0.271523	0.56	0.317	6.30393e-12	169	0.263601	0.535	0.259	1.93693e-15	135	both	4
Slc36a1	0.294615	0.75	0.496	6.46447e-12	170						d0	4
Srsf6	0.294709	0.944	0.848	6.75554e-12	171						d0	4
Pycard	0.274643	0.948	0.861	6.8664e-12	172	0.282943	0.876	0.786	3.67831e-09	196	both	4
Mapk13	0.285035	0.841	0.643	8.02454e-12	173						d0	4
Fxyd4	0.361932	0.845	0.653	9.49593e-12	174						d0	4
Gmppa	0.267399	0.612	0.364	1.14321e-11	175						d0	4
Mdm4	0.29183	0.772	0.543	1.38269e-11	176						d0	4
Aacs	0.265086	0.638	0.382	1.44767e-11	177						d0	4
Atad3a	0.288501	0.625	0.381	2.59102e-11	178						d0	4
Npm1	0.267162	0.948	0.895	3.17697e-11	179						d0	4
Slc8b1	0.268299	0.629	0.379	3.24021e-11	180	0.342018	0.544	0.23	4.91104e-24	83	both	4
Gale	0.27004	0.901	0.801	3.6605e-11	181						d0	4
Hes1	0.283364	0.918	0.83	3.77314e-11	182						d0	4
Jpt1	0.251386	0.931	0.867	3.8446e-11	183	0.274746	0.929	0.827	2.95837e-14	145	both	4
Cftr	0.274165	0.664	0.422	7.19739e-11	184	0.285326	0.611	0.407	2.86907e-08	206	both	4
Rnf186	0.267166	0.875	0.723	1.02774e-10	185	0.362366	0.845	0.588	2.89088e-20	105	both	4
Trim28	0.286407	0.789	0.589	1.40851e-10	186						d0	4
Akr1c14	0.275256	0.759	0.532	1.58674e-10	187	0.315749	0.721	0.475	8.07403e-13	159	both	4
Eif3g	0.279227	0.763	0.518	1.59748e-10	188						d0	4
Frrs1	0.292497	0.672	0.447	1.76415e-10	189						d0	4
Egln2	0.252465	0.733	0.489	1.95716e-10	190						d0	4
Snhg18	0.278542	0.789	0.595	2.07687e-10	191	0.312434	0.664	0.397	7.54109e-13	158	both	4
Ppp5c	0.275234	0.716	0.486	2.07754e-10	192						d0	4
Cldn2	0.316981	0.819	0.657	3.54794e-10	193						d0	4
Rpl13a	0.292433	0.759	0.535	3.86598e-10	194						d0	4
Slc39a5	0.279835	0.681	0.456	5.13993e-10	195						d0	4
C4b	0.281076	0.677	0.415	6.10526e-10	196						d0	4
S100a14	0.25752	0.927	0.812	6.14951e-10	197						d0	4
Hao2	0.251789	0.97	0.933	8.71818e-10	198	0.39046	0.907	0.843	2.93173e-12	163	both	4
Trp53i11	0.264098	0.832	0.646	1.24192e-09	199	0.381369	0.796	0.472	2.41007e-23	87	both	4
Pafah1b3	0.297537	0.746	0.539	1.78402e-09	200	0.277855	0.743	0.514	1.50028e-10	178	both	4
Mrps6	0.259725	0.728	0.509	1.97329e-09	201						d0	4
Fasn	0.265151	0.888	0.719	2.34528e-09	202						d0	4
Hnrnpa1	0.257746	0.927	0.827	2.81245e-09	203						d0	4
Krtcap3	0.277783	0.746	0.535	3.5043e-09	204						d0	4
Il1rn	0.262196	0.802	0.591	3.70691e-09	205	0.278379	0.735	0.506	9.79715e-10	191	both	4
Idh3a	0.25451	0.922	0.815	3.8839e-09	206	0.250418	0.863	0.74	5.41194e-08	209	both	4
Prpf38b	0.264089	0.772	0.58	4.03163e-09	207						d0	4
Hmgcs1	0.252772	0.918	0.887	6.23921e-09	208						d0	4
Irf2bp2	0.257277	0.858	0.669	1.67991e-08	209						d0	4
Cldn8	0.253368	0.664	0.44	2.56277e-08	210	0.360887	0.659	0.386	2.80498e-16	130	both	4
Acat1	0.256703	0.832	0.642	3.06234e-08	211						d0	4
Hacd3	0.257312	0.599	0.386	3.22254e-08	212	0.354684	0.668	0.325	9.47763e-25	78	both	4
Tpm3	0.262865	0.737	0.549	3.22415e-08	213						d0	4
Phb2	0.25462	0.81	0.643	4.02048e-08	214						d0	4
Il18	0.275762	0.819	0.678	5.66114e-08	215	0.331785	0.81	0.66	3.03432e-09	194	both	4
Cope	0.266858	0.659	0.46	6.42633e-08	216						d0	4
Gapdh	0.29342	0.81	0.683	4.86934e-07	217						d0	4
Jchain	0.4493	1	0.998	8.39973e-07	218	0.5024	0.929	0.894	0.000581801	219	both	4
Anxa3	0.250539	0.815	0.683	3.15467e-06	219	0.336671	0.827	0.57	3.10135e-15	136	both	4
Tnni1	0.252465	0.651	0.454	3.2556e-06	220						d0	4
Gm47283	0.306205	0.871	0.802	2.00132e-05	221	0.291658	0.832	0.728	3.24677e-06	216	both	4
Gpx2	0.261564	0.948	0.952	3.0521e-05	222						d0	4
Abhd14b						0.269824	0.633	0.39	2.50561e-11	170	d14	4
Aqp4						0.300617	0.951	0.842	2.71583e-11	172	d14	4
Atp1b1						0.251539	1	0.999	9.55575e-22	95	d14	4
B3galt5						0.310092	1	0.93	4.28366e-19	113	d14	4
Bcas1						0.256081	0.628	0.42	2.52561e-08	204	d14	4
Bgn						0.253061	0.841	0.655	7.93415e-08	212	d14	4
Calm2						0.282568	0.951	0.887	2.48504e-14	144	d14	4
Ccl6						0.446897	0.965	0.906	1.30217e-26	69	d14	4
Ccnl2						0.255132	0.854	0.689	7.68069e-09	199	d14	4
Chpt1						0.259744	0.748	0.529	2.97651e-09	193	d14	4
Cldn12						0.250665	0.633	0.417	6.27047e-08	210	d14	4
Col3a1						0.49454	0.969	0.889	2.04488e-27	65	d14	4
Cops9						0.268872	0.872	0.738	4.82558e-10	183	d14	4
Cox6c						0.268062	1	0.999	4.152e-17	124	d14	4
Ctse						0.406913	0.708	0.365	5.14489e-25	75	d14	4
Ddost						0.393282	0.982	0.933	6.21568e-28	64	d14	4
Eef1a1						0.387252	1	0.999	1.24885e-34	44	d14	4
Eif4b						0.257494	0.898	0.801	3.10874e-09	195	d14	4
Fam174b						0.266682	0.624	0.355	9.4026e-13	160	d14	4
Fam83e						0.286108	0.938	0.886	1.41278e-11	168	d14	4
Far1						0.34178	0.858	0.642	1.21273e-17	120	d14	4
Fn1						0.292953	0.951	0.836	3.90714e-10	182	d14	4
Foxa2						0.309203	0.58	0.301	2.95139e-16	131	d14	4
Gal3st2b						0.288987	0.504	0.244	6.98428e-15	139	d14	4
Glul						0.327787	0.991	0.972	1.43014e-24	79	d14	4
Golm1						0.283151	0.991	0.958	4.75946e-16	133	d14	4
Golph3l						0.356215	0.938	0.849	5.65987e-20	107	d14	4
Gsn						0.256055	1	0.976	1.11901e-14	141	d14	4
Hjurp						0.264349	0.739	0.569	1.08996e-06	214	d14	4
Hoxa7						0.277451	0.664	0.397	3.30332e-12	164	d14	4
Ikbkb						0.260487	0.655	0.418	5.54703e-10	185	d14	4
Insl5						0.555697	0.664	0.48	3.45758e-08	207	d14	4
Ivns1abp						0.268728	0.996	0.986	3.932e-14	147	d14	4
Lgr4						0.253307	0.92	0.848	1.27353e-08	201	d14	4
Ly6e						0.321905	0.987	0.934	1.32616e-20	101	d14	4
Lyz2						0.329972	0.544	0.306	1.3861e-11	167	d14	4
Map2k1						0.311723	0.743	0.608	2.55511e-08	205	d14	4
Map7						0.27927	0.743	0.473	4.12265e-12	165	d14	4
Mgat4a						0.25362	0.996	0.966	3.4672e-15	137	d14	4
Mgst1						0.266804	0.85	0.714	1.78227e-06	215	d14	4
Ndufa7						0.322299	0.898	0.759	3.79853e-15	138	d14	4
Nono						0.262242	0.726	0.452	3.12089e-11	173	d14	4
Npc2						0.363986	0.987	0.937	3.24756e-26	72	d14	4
Nxpe4						0.461516	0.739	0.379	1.47305e-28	61	d14	4
Ogn						0.277064	0.735	0.603	0.000208068	218	d14	4
Osbpl2						0.253592	0.588	0.369	1.71811e-08	203	d14	4
Pck1						0.3075	0.907	0.751	1.5574e-12	161	d14	4
Pdxdc1						0.284635	0.996	0.962	3.62228e-16	132	d14	4
Pebp1						0.269229	0.597	0.352	7.86987e-11	177	d14	4
Pgap2						0.25682	0.659	0.428	5.96351e-10	186	d14	4
Pigr						0.403036	1	1	1.8772e-52	15	d14	4
Pla2g10						0.279386	0.916	0.776	9.04763e-09	200	d14	4
Ppp1cc						0.30345	0.889	0.751	1.05595e-13	152	d14	4
Rab3d						0.288718	0.801	0.573	8.52217e-10	190	d14	4
Rep15						0.318268	0.646	0.386	1.63411e-13	154	d14	4
Rpl31						0.275866	1	0.998	5.10239e-23	90	d14	4
Rpl34						0.295969	1	0.989	2.35994e-20	104	d14	4
Rpl39						0.251514	1	0.998	9.83536e-15	140	d14	4
Rpl4						0.386514	0.996	0.994	8.88507e-38	36	d14	4
Rpl41						0.258657	1	1	4.22433e-23	89	d14	4
Rpl7						0.275167	1	0.996	9.86123e-21	98	d14	4
Rpl7a						0.350385	1	0.97	3.93471e-24	82	d14	4
Rps13						0.361494	0.996	0.992	5.66727e-33	50	d14	4
Rps17						0.290533	1	0.991	1.52021e-19	109	d14	4
Rps27						0.256849	1	0.992	2.39413e-17	123	d14	4
Rps6ka1						0.260509	0.58	0.371	1.45036e-08	202	d14	4
Satb2						0.258118	0.712	0.557	6.34863e-07	213	d14	4
Scamp1						0.254538	0.881	0.818	3.94028e-08	208	d14	4
Serhl						0.302725	0.796	0.593	1.95253e-13	155	d14	4
Sigmar1						0.300034	0.69	0.406	8.11484e-14	151	d14	4
Slc12a2						0.360237	0.965	0.939	1.17081e-16	127	d14	4
Smad4						0.270429	0.615	0.343	3.69066e-14	146	d14	4
Sowahc						0.305194	0.695	0.485	3.0002e-10	181	d14	4
Sox9						0.262563	0.695	0.453	7.0041e-09	198	d14	4
Spink4						0.434449	1	1	3.46377e-29	58	d14	4
St6galnac6						0.355778	1	0.997	4.7177e-35	43	d14	4
Stard10						0.256366	1	0.986	1.9132e-15	134	d14	4
Sytl1						0.296217	0.602	0.317	1.49354e-16	128	d14	4
Tgm3						0.274003	0.938	0.84	8.18705e-10	189	d14	4
Tmem168						0.2701	0.633	0.412	5.24612e-10	184	d14	4
Tmprss2						0.340795	1	0.964	7.21078e-24	85	d14	4
Uba52						0.36268	1	0.976	1.54097e-22	92	d14	4
Zan						0.269699	0.407	0.15	1.22476e-20	100	d14	4

## Sheet: 5
gene	d0_avg_logFC	d0_pct.1	d0_pct.2	d0_p_val_adj	d0_rank	d14_avg_logFC	d14_pct.1	d14_pct.2	d14_p_val_adj	d14_rank	upregulated_in	cluster
Spink4	0.974115	1	0.996	1.67171e-93	1	0.972338	1	1	1.43202e-79	1	both	5
Oit1	0.656205	1	1	1.72188e-93	2	0.686018	1	1	8.95078e-75	2	both	5
Agr2	0.660858	1	1	6.93827e-77	3	0.765321	1	1	3.31379e-73	3	both	5
Gpx2	0.697032	1	0.947	4.86567e-73	4	0.742862	1	0.994	1.26718e-70	4	both	5
B3gnt7	0.66734	1	0.971	1.52213e-64	5	0.640111	0.991	0.945	1.38015e-35	24	both	5
Rps26	0.44674	1	1	9.6836e-63	6	0.421815	1	1	2.49423e-66	5	both	5
Clca3b	0.79768	0.966	0.752	1.07864e-62	7	0.565738	0.991	0.901	4.98162e-50	8	both	5
Rps15a	0.432153	1	1	2.97366e-60	8	0.357112	1	1	1.62556e-42	11	both	5
Kcne3	0.569259	0.996	0.926	2.5104e-54	9	0.541616	0.995	0.861	5.07354e-41	13	both	5
St6galnac6	0.489129	1	0.996	3.76341e-53	10	0.511685	1	0.997	3.17836e-54	6	both	5
Rps8	0.369573	1	1	1.09151e-52	11	0.370907	1	1	2.39461e-53	7	both	5
Mptx1	1.054	1	0.999	8.67865e-50	12						d0	5
Rplp0	0.368839	1	1	2.26244e-49	13	0.322292	1	1	8.16147e-37	22	both	5
Rpl8	0.320647	1	1	1.22924e-48	14	0.285323	1	1	1.04566e-37	18	both	5
Atp2a3	0.382693	1	1	7.73589e-48	15	0.379225	1	1	4.15836e-45	9	both	5
Igkc	0.579055	1	1	1.22399e-46	16	0.669607	1	1	4.90307e-18	63	both	5
Pigr	0.376938	1	1	8.74801e-46	17	0.328904	1	1	1.18686e-23	48	both	5
Rpsa	0.351142	1	1	4.21468e-45	18	0.325457	1	1	1.03359e-41	12	both	5
Cd24a	0.485906	1	0.98	6.83191e-45	19	0.503688	1	0.992	1.4307e-37	20	both	5
Rack1	0.334577	1	1	3.27729e-44	20	0.301501	1	1	2.32783e-38	17	both	5
Cldn15	0.578366	0.927	0.708	9.47425e-43	21	0.591308	0.944	0.716	2.73073e-40	14	both	5
Nov	0.651771	0.833	0.505	6.64208e-42	22	0.779017	0.819	0.574	1.45959e-37	21	both	5
Rps14	0.322102	1	1	3.93088e-41	23	0.260558	1	1	3.04322e-28	38	both	5
Slc12a2	0.453814	0.991	0.945	1.10498e-38	24	0.445118	0.995	0.937	1.9e-28	37	both	5
Rpl32	0.317943	1	1	1.10851e-36	25	0.309549	1	1	1.32719e-37	19	both	5
Rps16	0.297082	1	1	2.24612e-36	26	0.256135	1	1	1.3799e-28	35	both	5
Rps27a	0.32084	1	0.999	3.88359e-36	27	0.346258	1	1	9.03148e-39	16	both	5
Sypl	0.436912	1	0.958	1.12616e-35	28	0.423674	1	0.983	3.63579e-36	23	both	5
Ptma	0.357256	1	0.998	4.84043e-35	29	0.364095	1	1	3.99563e-33	26	both	5
Muc2	0.368593	1	1	1.72158e-33	30	0.5399	1	1	1.17071e-31	28	both	5
Cdx1	0.359879	1	0.992	1.75503e-33	31	0.314546	1	0.993	9.07911e-25	46	both	5
Ramp1	0.496494	0.94	0.793	2.09786e-33	32	0.467179	0.944	0.858	2.32e-27	40	both	5
Rpl14	0.312185	1	0.999	2.95257e-32	33	0.263994	1	0.999	3.81012e-23	50	both	5
Mlec	0.393274	0.991	0.937	1.08612e-31	34	0.392443	0.991	0.955	4.24133e-25	45	both	5
Scd2	0.342397	1	0.996	3.74513e-31	35	0.343944	1	1	3.98044e-33	25	both	5
Ccl6	0.40996	1	0.965	1.03224e-30	36	0.285097	0.968	0.906	8.20896e-11	105	both	5
Rpn1	0.385987	0.983	0.903	2.23405e-29	37	0.31263	0.991	0.943	7.24492e-18	64	both	5
Rpl18a	0.268321	1	1	3.20221e-29	38						d0	5
Eef1b2	0.337288	1	0.992	3.64797e-29	39	0.309704	1	0.998	3.03722e-26	42	both	5
Rps9	0.299876	1	0.996	2.252e-28	40	0.301204	1	0.999	1.44029e-28	36	both	5
Rpl38	0.27225	1	1	9.22053e-28	41	0.280479	1	1	2.50433e-32	27	both	5
Rps15	0.26014	1	1	1.45446e-27	42	0.25312	1	1	3.16809e-24	47	both	5
Rpl24	0.288829	1	1	1.75086e-27	43						d0	5
Txndc5	0.411438	0.987	0.913	1.7515e-27	44	0.50547	1	0.944	9.51492e-40	15	both	5
Rplp1	0.254207	1	1	6.80523e-27	45	0.303125	1	1	3.98703e-44	10	both	5
Srsf2	0.327072	1	0.989	1.24744e-26	46	0.2767	1	0.989	1.36459e-19	56	both	5
Cnbp	0.375597	1	0.968	1.2694e-26	47						d0	5
BC049730	0.505531	0.641	0.32	1.50434e-26	48	0.644372	0.796	0.534	2.16537e-29	32	both	5
Aqp4	0.410012	0.932	0.745	8.56421e-25	49	0.394494	0.949	0.842	2.34843e-16	74	both	5
Serinc3	0.301442	1	0.999	1.52841e-24	50	0.296791	1	0.999	1.1933e-27	39	both	5
Pdia3	0.297154	1	0.996	1.74725e-24	51	0.354426	1	0.996	4.75404e-30	30	both	5
Rpl12	0.292908	1	0.998	2.16827e-24	52	0.304252	1	0.998	8.82389e-26	44	both	5
Jchain	0.458023	1	0.998	2.19612e-24	53	0.511905	0.963	0.892	1.4287e-09	114	both	5
Nans	0.323819	0.996	0.983	4.96678e-24	54	0.396134	1	0.961	2.74556e-31	29	both	5
Ddx39b	0.351779	0.979	0.946	1.27202e-23	55						d0	5
Slc39a7	0.339794	0.983	0.922	1.55804e-23	56	0.331502	1	0.932	2.68828e-16	75	both	5
Rps12	0.266943	1	1	1.62566e-23	57	0.29174	1	1	7.51624e-29	34	both	5
Ppib	0.306354	1	0.981	3.40941e-21	58	0.291617	1	0.993	2.76395e-16	76	both	5
Krtcap2	0.35586	0.979	0.897	3.05592e-20	59	0.303425	0.986	0.961	1.54979e-15	80	both	5
Klf5	0.264488	1	0.999	1.34128e-19	60	0.255884	1	0.999	1.88446e-20	53	both	5
Kcnn4	0.371584	0.752	0.462	1.5533e-19	61	0.399069	0.699	0.459	9.69596e-17	72	both	5
5330417C22Rik	0.418346	0.778	0.554	1.65759e-19	62	0.331002	0.769	0.585	1.78126e-09	115	both	5
P4hb	0.256578	1	0.993	1.51086e-18	63						d0	5
Pdxdc1	0.29636	0.996	0.97	1.53889e-18	64	0.278359	0.986	0.963	1.29969e-14	87	both	5
Slc50a1	0.387376	0.774	0.513	1.68207e-18	65	0.43094	0.75	0.519	9.50539e-19	60	both	5
Tceal9	0.381877	0.876	0.718	5.92108e-18	66	0.367897	0.94	0.808	1.20798e-17	65	both	5
Tmed9	0.276656	0.987	0.954	7.9541e-18	67						d0	5
Pdia6	0.358187	0.923	0.812	1.06042e-17	68	0.336157	0.944	0.886	4.07827e-16	78	both	5
Ppp1r1b	0.294792	0.996	0.927	1.55287e-17	69	0.410917	0.963	0.865	2.54708e-27	41	both	5
Rasd1	0.31793	0.496	0.227	1.70647e-17	70						d0	5
Nme1	0.372073	0.855	0.717	3.9117e-17	71	0.379407	0.884	0.803	1.61998e-18	61	both	5
Igha	0.346731	1	1	4.10935e-17	72	0.541083	1	0.996	3.24838e-14	90	both	5
Tmem258	0.295969	0.966	0.886	6.32477e-17	73	0.264328	0.968	0.942	1.13358e-11	100	both	5
Sult1a1	0.272381	0.996	0.984	2.06442e-16	74						d0	5
Rps27rt	0.30798	0.97	0.905	2.2023e-16	75						d0	5
Hpd	0.35535	0.718	0.47	5.62734e-16	76	0.261571	0.602	0.396	3.1262e-07	131	both	5
Hnrnpl	0.268203	0.991	0.978	6.01594e-16	77	0.285731	1	0.988	2.31692e-17	66	both	5
Ndufa4	0.250154	1	0.994	9.42289e-16	78	0.264269	1	0.997	2.77015e-17	68	both	5
Spdef	0.349926	0.722	0.459	1.14581e-15	79	0.562811	0.778	0.476	2.28882e-29	33	both	5
Serp1	0.315304	0.991	0.923	1.20495e-15	80	0.392968	1	0.969	4.03828e-26	43	both	5
Rpn2	0.287785	1	0.981	1.27467e-15	81	0.282029	1	0.993	6.80612e-20	54	both	5
Idi1	0.355949	0.782	0.616	1.56061e-15	82	0.269596	0.782	0.634	2.74624e-06	138	both	5
Tkt	0.316644	0.97	0.903	2.25531e-15	83						d0	5
Nme2	0.323361	0.953	0.854	2.39242e-15	84	0.362466	0.995	0.929	6.36168e-22	51	both	5
Rps12-ps3	0.352966	0.585	0.337	2.59429e-15	85	0.324119	0.796	0.638	3.41376e-09	119	both	5
Hspe1	0.335093	0.889	0.774	4.43019e-15	86						d0	5
Tmem97	0.304366	0.65	0.378	6.01276e-15	87	0.406895	0.671	0.441	2.72956e-14	89	both	5
Gmds	0.300772	0.94	0.847	1.57661e-14	88	0.34893	0.968	0.926	6.03207e-19	59	both	5
B3gnt6	0.301504	0.483	0.231	1.75329e-14	89	0.329208	0.523	0.322	3.11982e-08	126	both	5
Ffar2	0.275235	0.427	0.189	1.76326e-14	90	0.299224	0.509	0.292	8.45551e-10	111	both	5
Hes6	0.344926	0.795	0.615	1.9491e-14	91	0.380631	0.81	0.646	8.37116e-15	85	both	5
Pabpc1	0.260301	1	0.988	2.38538e-14	92						d0	5
Tspan13	0.351349	0.821	0.695	3.01799e-14	93	0.41761	0.884	0.746	2.79851e-19	58	both	5
Birc5	0.295715	0.504	0.257	1.34945e-13	94	0.351828	0.69	0.448	1.70536e-12	97	both	5
Arf5	0.265855	0.991	0.969	1.47661e-13	95						d0	5
Atp8b1	0.297343	0.949	0.902	1.65123e-13	96	0.314195	0.972	0.946	8.10927e-13	95	both	5
Acss2	0.298207	0.885	0.777	1.73919e-13	97						d0	5
Rpl36al	0.259392	0.974	0.922	2.88842e-13	98	0.274625	0.995	0.949	2.76091e-13	94	both	5
Retnlb	0.422524	0.517	0.281	6.09282e-13	99	0.589384	0.505	0.257	5.62929e-17	70	both	5
Slc35c1	0.273629	0.906	0.803	6.72793e-13	100						d0	5
Ephb4	0.284981	0.62	0.355	8.64417e-13	101						d0	5
Galnt3	0.264761	0.496	0.245	9.13984e-13	102						d0	5
Cnpy2	0.265729	0.983	0.937	9.96376e-13	103						d0	5
Eef1d	0.251345	1	0.965	1.007e-12	104						d0	5
Hspa9	0.25501	0.987	0.94	1.21993e-12	105						d0	5
Foxa2	0.26705	0.598	0.332	1.60428e-12	106						d0	5
Golm1	0.256952	0.974	0.963	3.61167e-12	107	0.277252	0.986	0.958	1.86861e-12	98	both	5
Hepacam2	0.285294	0.893	0.808	4.33453e-12	108						d0	5
Gale	0.287548	0.915	0.799	8.43203e-12	109	0.337408	0.921	0.833	5.55088e-14	91	both	5
Ssr3	0.259624	0.949	0.883	8.45744e-12	110	0.323137	0.986	0.954	1.15096e-16	73	both	5
Gm47283	0.306865	0.897	0.799	1.00402e-11	111						d0	5
Ube2s	0.306556	0.932	0.895	1.04172e-11	112	0.263378	0.977	0.939	5.15314e-11	102	both	5
Csrp2	0.276162	0.974	0.945	1.38205e-11	113						d0	5
Acot7	0.269386	0.855	0.73	1.51409e-11	114	0.263038	0.875	0.792	2.21445e-07	130	both	5
Arf4	0.26811	1	0.962	1.84335e-11	115	0.298388	1	0.989	9.37066e-17	71	both	5
Cenpa	0.260385	0.415	0.202	3.33662e-11	116						d0	5
Manf	0.294596	0.85	0.764	3.47408e-11	117	0.291917	0.903	0.851	1.44983e-10	106	both	5
Cftr	0.298098	0.658	0.423	3.76851e-11	118						d0	5
Hspd1	0.281975	0.906	0.807	4.84212e-11	119	0.272403	0.921	0.808	7.60749e-10	110	both	5
Jtb	0.288845	0.838	0.702	6.32682e-11	120	0.251506	0.852	0.774	1.92544e-06	136	both	5
Mia3	0.281577	0.855	0.754	1.1105e-10	121	0.369635	0.903	0.825	4.00397e-15	82	both	5
Rnase4	0.253058	0.949	0.862	1.38254e-10	122						d0	5
Atad3a	0.262551	0.62	0.381	2.89105e-10	123						d0	5
Asph	0.298492	0.782	0.7	3.9916e-10	124	0.257206	0.856	0.757	8.30037e-08	127	both	5
Nhp2	0.255577	0.714	0.477	4.11672e-10	125	0.297518	0.741	0.542	1.1862e-09	113	both	5
Slc35a1	0.30857	0.774	0.656	4.13104e-10	126	0.298712	0.782	0.643	1.39919e-08	123	both	5
Chst4	0.250067	0.35	0.162	4.25533e-10	127						d0	5
Cyp51	0.254376	0.88	0.792	7.17135e-10	128						d0	5
Rap1gap	0.271155	0.705	0.485	1.24904e-09	129	0.346925	0.69	0.501	2.49954e-10	108	both	5
Lss	0.278343	0.534	0.319	1.5855e-09	130						d0	5
Slc39a11	0.271333	0.778	0.643	2.16573e-09	131	0.312683	0.838	0.76	3.09954e-09	118	both	5
C1qtnf6	0.325397	0.692	0.532	2.51351e-09	132	0.282679	0.81	0.612	2.11885e-09	117	both	5
Crls1	0.279568	0.692	0.485	3.07856e-09	133						d0	5
Cldn2	0.271863	0.812	0.658	3.22791e-09	134	0.378173	0.838	0.676	1.68854e-14	88	both	5
Pqlc1	0.291678	0.658	0.461	3.73989e-09	135	0.282435	0.769	0.612	2.28938e-08	124	both	5
Ostc	0.306556	0.731	0.632	4.58174e-09	136	0.378723	0.87	0.774	3.8489e-16	77	both	5
Hopx	0.287083	0.679	0.484	5.62854e-09	137						d0	5
Hoxa7	0.261104	0.692	0.474	1.44391e-08	138						d0	5
C1galt1c1	0.256256	0.825	0.688	1.48588e-08	139						d0	5
Galnt12	0.261984	0.756	0.641	6.31302e-08	140						d0	5
Sae1	0.267575	0.709	0.535	7.49364e-08	141	0.251666	0.731	0.621	0.000106664	147	both	5
Ppp1r14b	0.267409	0.816	0.718	8.59077e-08	142						d0	5
Dnajc10	0.27296	0.65	0.454	1.81799e-07	143	0.339271	0.63	0.471	2.58894e-08	125	both	5
Hmgb2	0.287823	0.722	0.545	2.22063e-07	144	0.303756	0.736	0.632	1.45025e-05	144	both	5
Creb3l1	0.266114	0.769	0.63	3.16458e-07	145	0.329435	0.727	0.532	4.34956e-10	109	both	5
Kdelr2	0.26288	0.808	0.721	1.93718e-06	146						d0	5
Col8a1	0.269784	0.47	0.286	2.76139e-06	147						d0	5
Nop10	0.256605	0.705	0.559	3.5118e-06	148						d0	5
Llph	0.260454	0.726	0.618	1.02241e-05	149						d0	5
Galnt10	0.264434	0.748	0.667	1.80559e-05	150	0.379407	0.889	0.683	2.7039e-19	57	both	5
Reg4	0.263868	0.893	0.787	0.00285848	151						d0	5
Acat2						0.260169	0.532	0.361	3.8676e-05	146	d14	5
Adh1						0.296224	0.991	0.953	4.7743e-15	83	d14	5
Atf4						0.252596	0.995	0.977	2.34123e-13	93	d14	5
Atp6ap2						0.301512	0.926	0.866	5.66076e-11	103	d14	5
B3galt5						0.304395	0.995	0.931	1.013e-14	86	d14	5
B3gnt5						0.293996	0.708	0.56	2.81199e-06	139	d14	5
B4galt4						0.303237	0.634	0.487	2.01053e-06	137	d14	5
Ccna2						0.262263	0.62	0.374	1.82601e-10	107	d14	5
Cdca3						0.285318	0.579	0.376	4.52485e-07	133	d14	5
Celsr1						0.271494	0.583	0.419	7.532e-06	143	d14	5
Creld2						0.29309	0.741	0.544	8.94335e-09	120	d14	5
Ehf						0.373506	0.977	0.885	2.08146e-21	52	d14	5
Erg28						0.266687	0.699	0.514	2.1823e-07	129	d14	5
Erh						0.266757	0.847	0.755	1.27037e-08	122	d14	5
Etv5						0.317915	0.565	0.322	3.0895e-12	99	d14	5
Fkbp4						0.26685	0.829	0.716	7.18397e-06	142	d14	5
Gcg						0.440118	0.556	0.401	0.0010315	148	d14	5
Gfpt1						0.318531	1	0.996	1.71132e-18	62	d14	5
Glul						0.298088	1	0.971	1.32144e-15	79	d14	5
Gne						0.281275	0.968	0.871	1.28127e-12	96	d14	5
Hnrnpa2b1						0.261026	1	0.999	3.35598e-23	49	d14	5
Hoxa10						0.270008	0.69	0.527	3.77276e-07	132	d14	5
Ly6e						0.329327	0.963	0.936	2.66208e-17	67	d14	5
Mki67						0.250368	0.556	0.385	3.48614e-05	145	d14	5
Mogs						0.253965	0.602	0.409	4.28895e-06	141	d14	5
Nox1						0.327441	0.454	0.214	7.93328e-15	84	d14	5
Nupr1						0.293461	0.921	0.844	7.40071e-11	104	d14	5
Pccb						0.256426	0.796	0.662	4.1692e-06	140	d14	5
Reep5						0.271876	0.94	0.876	1.964e-09	116	d14	5
Rps18						0.308134	1	0.982	1.07733e-19	55	d14	5
Rps2						0.296985	0.995	0.973	2.04753e-15	81	d14	5
Rps4x						0.295268	1	1	1.35279e-29	31	d14	5
Sec11c						0.269823	0.866	0.806	5.94955e-07	135	d14	5
Sec61b						0.27668	0.972	0.911	4.14232e-11	101	d14	5
Slc1a4						0.272401	0.588	0.37	1.23063e-08	121	d14	5
Slc35a2						0.25252	0.843	0.767	5.44051e-07	134	d14	5
Snrpd3						0.2515	0.921	0.809	1.08487e-07	128	d14	5
Stmn1						0.301958	0.852	0.716	9.42035e-10	112	d14	5
Tfrc						0.380178	0.81	0.607	9.6703e-14	92	d14	5
Tpd52						0.275823	0.995	0.994	4.67982e-17	69	d14	5

## Sheet: 6
gene	d0_avg_logFC	d0_pct.1	d0_pct.2	d0_p_val_adj	d0_rank	d14_avg_logFC	d14_pct.1	d14_pct.2	d14_p_val_adj	d14_rank	upregulated_in	cluster
Tpm1	1.26319	1	0.999	6.21941e-124	1	1.44841	1	0.995	1.91527e-122	1	both	6
Rgs5	1.52246	1	0.75	4.74976e-120	2	1.34857	1	0.735	9.62049e-110	15	both	6
Acta2	1.38476	1	0.971	5.00274e-120	3	1.41666	1	0.975	2.43161e-116	7	both	6
Myl6	0.818214	1	1	2.7891e-118	4	0.739936	1	1	4.49127e-113	10	both	6
Des	1.56734	1	0.944	1.32132e-117	5	1.60738	1	0.793	4.27111e-112	13	both	6
Myl9	1.51511	1	0.854	3.87454e-116	6	1.55945	1	0.757	5.19276e-118	5	both	6
Tpm2	1.37986	1	0.964	5.06755e-116	7	1.38676	1	0.953	7.3393e-115	9	both	6
Myh11	1.45082	1	0.865	9.66717e-116	8	1.6339	1	0.818	6.7258e-121	4	both	6
Actg2	1.65499	1	0.828	1.35329e-115	9	1.55461	0.995	0.761	1.43452e-104	20	both	6
Flna	1.11619	1	0.97	3.59706e-115	10	1.17232	1	0.979	3.04689e-110	14	both	6
Mylk	1.36866	1	0.868	4.27086e-114	11	1.45572	1	0.746	5.76727e-122	2	both	6
Cald1	1.29426	1	0.907	2.27027e-113	12	1.27459	1	0.922	3.04017e-112	12	both	6
Cnn1	1.49711	1	0.974	1.95053e-112	13	1.62749	1	0.945	1.96995e-115	8	both	6
Sparcl1	1.19071	1	0.96	4.8117e-112	14	1.44739	1	0.941	3.5333e-121	3	both	6
Tagln	1.54082	1	0.928	1.76348e-111	15	1.47829	1	0.946	3.54033e-108	17	both	6
Ckb	1.25226	1	0.887	1.29006e-108	16	1.39677	1	0.96	1.89312e-108	16	both	6
Csrp1	1.23428	1	0.946	1.27529e-107	17	1.30549	1	0.903	1.8348e-106	18	both	6
Cpe	1.21072	1	0.856	1.59505e-105	18	1.27154	1	0.787	8.40161e-113	11	both	6
Smtn	1.08007	0.991	0.717	1.33527e-97	19	1.0247	0.968	0.563	1.40945e-91	32	both	6
Malat1	1.3831	1	0.933	1.22203e-95	20	1.77384	1	0.955	1.35306e-117	6	both	6
Tns1	1.05191	1	0.833	1.74659e-94	21	1.13439	1	0.814	2.98185e-104	21	both	6
Dmpk	1.06163	0.996	0.675	3.27639e-94	22	0.997388	0.973	0.615	4.26112e-86	36	both	6
Synpo2	1.12136	0.965	0.588	1.09783e-93	23	1.15114	0.982	0.521	1.17625e-105	19	both	6
mt-Nd2	0.981021	1	1	1.84267e-93	24	0.796215	1	0.999	1.12546e-99	23	both	6
Pdlim3	1.05767	0.978	0.645	4.16459e-93	25	1.09316	0.955	0.518	2.73384e-99	24	both	6
Synm	1.08388	0.982	0.632	5.65085e-91	26	1.12705	0.982	0.597	8.65971e-96	26	both	6
mt-Cytb	0.788897	1	1	9.35707e-84	27	0.662606	1	1	6.29426e-91	33	both	6
mt-Nd4	0.844025	1	1	6.80022e-82	28	0.679527	1	1	1.40017e-86	35	both	6
Actb	0.448901	1	1	6.75909e-81	29	0.372421	1	1	5.63964e-53	69	both	6
Ppp1r12b	0.897208	0.978	0.653	5.24442e-79	30	0.991424	0.995	0.646	6.62317e-95	29	both	6
Pcp4	0.989674	0.876	0.409	1.09939e-78	31	1.50606	0.919	0.436	4.77229e-99	25	both	6
mt-Nd3	0.763847	1	1	7.20645e-77	32	0.662906	1	1	1.0858e-95	28	both	6
Pln	0.782496	0.677	0.185	5.01935e-76	33	0.611119	0.624	0.166	2.10214e-66	46	both	6
Atp2b4	0.955238	0.92	0.555	3.14287e-75	34	1.04529	0.964	0.488	9.68974e-96	27	both	6
Ckm	0.809779	0.739	0.233	6.18057e-75	35	0.874659	0.81	0.216	3.13038e-103	22	both	6
mt-Nd1	0.708345	1	1	1.00805e-73	36	0.540211	1	1	9.52801e-80	38	both	6
Slc25a4	0.895734	0.912	0.561	9.72981e-73	37	0.875716	0.923	0.501	1.75436e-75	40	both	6
Cavin1	0.765032	1	0.819	1.0788e-66	38	0.799178	1	0.88	1.54048e-76	39	both	6
Dstn	0.395722	1	1	1.49936e-65	39	0.367369	1	1	6.79164e-57	60	both	6
Gm42418	0.916142	1	1	8.85961e-64	40	1.20521	1	1	8.02377e-85	37	both	6
Ppp1r12a	0.782953	0.978	0.836	3.99581e-62	41	0.970439	0.986	0.759	1.52359e-92	31	both	6
Actn1	0.723404	1	0.873	3.09373e-61	42	0.701812	0.995	0.906	1.42942e-58	56	both	6
Lgals1	0.7766	0.96	0.676	3.27183e-61	43	0.669796	0.941	0.676	2.70021e-49	81	both	6
Mgp	0.900232	0.996	0.835	3.45689e-61	44	0.714429	0.986	0.852	3.43734e-58	58	both	6
mt-Co2	0.640373	1	1	3.89706e-60	45	0.583657	1	1	2.25026e-58	57	both	6
mt-Atp6	0.470116	1	1	1.15191e-56	46	0.400512	1	1	9.02464e-51	80	both	6
Jph2	0.701258	0.743	0.315	1.61474e-55	47	0.585171	0.643	0.212	1.84381e-53	68	both	6
Flnc	0.825535	0.929	0.634	3.55656e-53	48	0.867179	0.855	0.416	3.48228e-63	49	both	6
mt-Co3	0.482266	1	1	5.25378e-53	49	0.336529	1	1	1.76371e-40	101	both	6
Ptms	0.461434	1	0.995	1.15568e-52	50	0.430516	1	0.999	6.43529e-54	67	both	6
Pcp4l1	0.694763	0.748	0.329	1.925e-52	51	0.808634	0.796	0.287	8.6115e-74	41	both	6
Lmod1	0.731077	0.752	0.337	2.14495e-52	52	0.759711	0.792	0.224	8.05759e-93	30	both	6
Ogn	0.673806	0.907	0.696	2.03957e-51	53	0.594986	0.896	0.593	2.93109e-41	100	both	6
Pdlim7	0.724571	0.863	0.551	6.72854e-51	54	0.72167	0.937	0.553	6.20999e-61	53	both	6
Itgb1	0.567421	0.991	0.902	4.03654e-50	55	0.586468	0.991	0.948	2.96626e-52	73	both	6
Marveld1	0.689928	0.841	0.534	1.00007e-49	56	0.826869	0.937	0.581	6.48886e-70	42	both	6
Hspb1	0.942535	0.814	0.476	8.08156e-49	57	0.727964	0.738	0.262	3.93665e-63	50	both	6
Psd	0.630892	0.699	0.286	2.70143e-46	58	0.572396	0.665	0.222	1.5703e-52	71	both	6
Map7d1	0.665064	0.801	0.446	9.9083e-46	59	0.600099	0.81	0.404	2.74028e-44	93	both	6
Eml1	0.630558	0.774	0.401	2.83602e-44	60	0.572308	0.805	0.425	5.00719e-39	104	both	6
Aoc3	0.541671	0.624	0.222	4.06322e-44	61	0.584719	0.624	0.194	7.70768e-56	62	both	6
Col4a2	0.578448	0.978	0.763	4.46789e-44	62	0.335609	0.982	0.894	1.39699e-19	216	both	6
Cd59a	0.528572	0.504	0.146	5.42061e-44	63	0.583218	0.647	0.185	9.96383e-63	51	both	6
Sparc	0.629232	0.987	0.838	7.00117e-44	64	0.552176	0.973	0.894	6.21466e-39	105	both	6
Mrvi1	0.629557	0.73	0.353	2.15823e-43	65	0.579519	0.638	0.233	1.15062e-45	87	both	6
Slc24a3	0.641276	0.739	0.345	2.3905e-43	66	0.974877	0.887	0.369	4.47607e-90	34	both	6
Popdc2	0.413122	0.451	0.113	3.53392e-43	67	0.301625	0.371	0.119	6.25568e-24	175	both	6
Cryab	0.586807	0.584	0.211	5.30432e-43	68	0.459647	0.457	0.116	4.18101e-47	85	both	6
Ppp1cb	0.478454	1	0.959	6.02578e-43	69	0.304242	0.977	0.971	1.25145e-16	237	both	6
Itga1	0.701583	0.739	0.403	4.99893e-42	70	0.80449	0.833	0.367	3.54035e-67	45	both	6
Enah	0.595211	0.686	0.303	5.31383e-41	71	0.635745	0.742	0.285	5.58314e-56	61	both	6
Ppp1r14a	0.59916	0.867	0.548	6.39357e-40	72	0.536442	0.814	0.488	3.88837e-32	130	both	6
Pbxip1	0.533764	0.947	0.771	7.51759e-40	73	0.745234	0.968	0.758	4.44545e-61	52	both	6
Pgm5	0.657345	0.659	0.293	7.97521e-40	74	0.592018	0.729	0.278	1.38035e-51	75	both	6
Ctxn3	0.301362	0.279	0.044	8.20938e-40	75						d0	6
Svil	0.593113	0.699	0.325	9.80528e-40	76	0.504423	0.615	0.207	7.85847e-47	86	both	6
Col4a1	0.508107	0.996	0.877	2.55073e-39	77	0.383122	0.995	0.944	2.04684e-26	158	both	6
Cfl2	0.632394	0.836	0.574	2.89425e-39	78	0.647949	0.851	0.518	3.80605e-40	102	both	6
Chst12	0.59266	0.642	0.274	8.76021e-39	79	0.543465	0.679	0.24	2.06634e-51	76	both	6
Rbpms2	0.534572	0.668	0.282	4.19281e-38	80	0.558671	0.633	0.201	4.41343e-54	66	both	6
4930402H24Rik	0.492044	0.54	0.187	2.96359e-37	81	0.508538	0.57	0.163	1.34512e-51	74	both	6
Cavin2	0.595178	0.748	0.426	1.71124e-36	82	0.742034	0.833	0.355	1.25331e-63	48	both	6
Tgfb1i1	0.611078	0.761	0.441	2.47601e-36	83	0.600966	0.71	0.319	4.33026e-42	99	both	6
Serpinh1	0.599268	0.81	0.535	5.29864e-36	84	0.531159	0.783	0.474	8.92867e-28	149	both	6
Lars2	0.612392	0.951	0.828	7.39537e-36	85	0.716956	0.968	0.84	1.33389e-45	88	both	6
Fbln1	0.604996	0.903	0.736	2.62415e-35	86	0.671725	0.824	0.533	1.26696e-36	114	both	6
Mustn1	0.648236	0.81	0.564	1.55244e-34	87	0.65358	0.851	0.478	7.56011e-44	95	both	6
Klhl23	0.539698	0.562	0.225	2.73797e-34	88	0.41299	0.52	0.167	9.41483e-39	108	both	6
Diras2	0.301676	0.265	0.048	2.18625e-33	89						d0	6
Tuba1b	0.390316	1	0.98	2.32942e-33	90	0.440345	1	0.987	6.27736e-43	97	both	6
Colec10	0.26676	0.243	0.039	2.54252e-33	91						d0	6
Rgs2	0.606631	0.668	0.336	4.76118e-33	92	0.518838	0.683	0.381	3.20302e-26	160	both	6
Hsp90aa1	0.608822	0.903	0.747	5.49671e-33	93	0.782381	0.968	0.769	1.84531e-69	43	both	6
Hmcn2	0.547958	0.867	0.611	5.94128e-33	94	0.778546	0.882	0.508	3.76181e-54	65	both	6
Sh3bgr	0.482338	0.558	0.219	2.82678e-32	95	0.467892	0.566	0.168	2.24016e-48	82	both	6
Ppp1r12c	0.597623	0.73	0.445	6.3469e-32	96	0.488856	0.615	0.309	2.52946e-26	159	both	6
Hspb6	0.468433	0.522	0.196	1.46468e-31	97	0.467917	0.507	0.132	8.22219e-51	79	both	6
Fam129a	0.503147	0.858	0.629	2.43949e-31	98	0.676526	0.905	0.596	1.1519e-44	90	both	6
Fn1	0.537015	0.973	0.824	3.26591e-31	99	0.421754	0.968	0.835	4.2088e-21	200	both	6
Hspb8	0.555586	0.686	0.354	4.7204e-31	100	0.576352	0.76	0.372	8.12789e-39	107	both	6
Fermt2	0.538814	0.677	0.362	6.7242e-31	101	0.614053	0.76	0.328	1.37644e-47	84	both	6
Slc2a4	0.471175	0.54	0.209	1.464e-30	102	0.58406	0.62	0.188	2.99539e-57	59	both	6
Slmap	0.557461	0.876	0.699	2.38415e-30	103	0.384216	0.896	0.716	1.06656e-19	214	both	6
Ptn	0.575752	0.646	0.299	3.8644e-30	104	0.680109	0.683	0.302	2.54653e-36	117	both	6
Mbnl1	0.489719	0.978	0.876	5.60821e-30	105	0.388041	0.968	0.883	2.80644e-23	181	both	6
Lrrc3	0.341188	0.389	0.111	1.34407e-29	106	0.296585	0.367	0.088	1.45404e-35	121	both	6
Timp3	0.554013	0.788	0.557	2.33591e-29	107	0.587819	0.846	0.487	2.67106e-38	109	both	6
Pygb	0.450303	0.978	0.858	5.77395e-29	108	0.428701	0.986	0.922	4.56263e-31	136	both	6
Mcam	0.522157	0.708	0.412	8.48509e-29	109	0.757217	0.828	0.389	7.65325e-59	55	both	6
Itga9	0.482644	0.562	0.245	9.15496e-29	110	0.558011	0.606	0.16	1.03902e-64	47	both	6
mt-Nd5	0.519723	0.912	0.717	1.11672e-28	111	0.474585	0.86	0.701	3.96091e-22	192	both	6
Npy4r	0.346052	0.451	0.148	2.68758e-28	112	0.308954	0.412	0.109	3.3861e-35	123	both	6
Nedd4	0.412041	0.982	0.89	6.86346e-28	113	0.396032	0.986	0.941	2.02578e-27	154	both	6
Fhl1	0.454003	1	0.987	9.56236e-28	114	0.545096	0.986	0.927	7.76937e-34	125	both	6
Cav1	0.526386	0.748	0.474	1.78836e-27	115	0.534863	0.765	0.421	1.24123e-32	129	both	6
Trnp1	0.403506	0.513	0.201	3.10245e-27	116	0.329622	0.462	0.172	1.04692e-24	170	both	6
Map3k20	0.528031	0.748	0.468	3.69482e-27	117	0.350873	0.561	0.329	2.60808e-13	265	both	6
Serpine2	0.514561	0.531	0.226	3.95863e-27	118	0.666045	0.729	0.281	1.61019e-52	72	both	6
Bag2	0.382024	0.451	0.158	4.15715e-27	119	0.376606	0.452	0.143	1.05996e-31	131	both	6
Zbtb20	0.555999	0.686	0.413	7.27083e-27	120	0.517051	0.765	0.42	9.66523e-31	137	both	6
Palld	0.546095	0.704	0.411	7.77293e-27	121	0.464386	0.647	0.327	5.2532e-26	163	both	6
Sntg2	0.413977	0.509	0.199	1.05218e-26	122	0.37267	0.376	0.094	6.26783e-36	120	both	6
Fam83d	0.350077	0.434	0.146	1.86011e-26	123						d0	6
Pde5a	0.417993	0.951	0.812	2.25043e-26	124	0.533073	0.959	0.789	2.13099e-36	116	both	6
Prelp	0.534102	0.761	0.504	5.68372e-26	125	0.502107	0.701	0.359	2.83688e-29	142	both	6
Atp2a2	0.386357	0.996	0.934	9.99252e-26	126	0.421433	0.995	0.966	2.86196e-27	155	both	6
Fxyd1	0.4412	0.642	0.329	1.1513e-25	127	0.508838	0.652	0.268	4.86937e-38	110	both	6
Epha7	0.301521	0.305	0.077	1.26312e-25	128	0.295174	0.303	0.061	5.32127e-36	119	both	6
Foxp2	0.389093	0.469	0.175	1.43173e-25	129	0.559699	0.57	0.132	8.38205e-69	44	both	6
Msrb3	0.476737	0.619	0.323	2.91282e-25	130	0.461997	0.656	0.35	1.54651e-25	168	both	6
Rexo2	0.489512	0.757	0.523	3.05355e-25	131	0.645466	0.855	0.524	1.30034e-44	91	both	6
Asb2	0.426905	0.588	0.274	3.7786e-25	132	0.470401	0.566	0.17	5.91069e-48	83	both	6
Sdc3	0.515236	0.704	0.441	1.57327e-24	133	0.542257	0.855	0.55	1.41568e-31	132	both	6
Col1a1	0.408228	1	0.897	1.8883e-24	134						d0	6
Vcl	0.504962	0.761	0.575	2.97879e-24	135	0.471667	0.742	0.524	7.09429e-18	226	both	6
Lims2	0.397855	0.544	0.242	7.31112e-24	136	0.324074	0.443	0.15	1.92605e-27	152	both	6
Prnp	0.466802	0.969	0.815	8.58351e-24	137	0.458232	0.986	0.9	2.9503e-31	134	both	6
Gpc3	0.44287	0.412	0.148	8.68271e-24	138	0.485112	0.448	0.1	1.36272e-52	70	both	6
Hspg2	0.429003	0.942	0.751	1.8929e-23	139	0.330677	0.946	0.83	7.94748e-15	251	both	6
Clmp	0.479956	0.558	0.27	1.40658e-22	140	0.487681	0.543	0.194	1.42346e-36	115	both	6
Rbpms	0.563884	0.628	0.369	1.59111e-22	141	0.566208	0.701	0.329	6.44615e-39	106	both	6
Ldhb	0.374621	0.549	0.247	6.15012e-22	142	0.319226	0.371	0.118	3.78254e-24	173	both	6
Wscd2	0.368265	0.429	0.164	1.09428e-21	143	0.335107	0.412	0.141	1.14117e-24	171	both	6
Lum	0.53919	0.752	0.52	1.2908e-21	144	0.526415	0.86	0.559	8.19794e-28	148	both	6
Aspn	0.485692	0.65	0.383	1.39239e-21	145	0.400771	0.615	0.309	5.41429e-21	203	both	6
Hand2	0.346623	0.434	0.162	1.5044e-21	146	0.30867	0.398	0.15	2.22084e-19	217	both	6
Calm2	0.352445	0.991	0.968	2.1801e-21	147	0.343499	0.955	0.887	1.50407e-17	229	both	6
Dact3	0.436681	0.566	0.275	2.96438e-21	148	0.477626	0.552	0.213	3.24338e-33	127	both	6
Rras	0.468793	0.611	0.33	4.10535e-21	149	0.287605	0.452	0.217	1.96115e-14	255	both	6
Map1lc3a	0.392727	0.973	0.867	5.12485e-21	150	0.406997	0.95	0.866	1.18004e-27	150	both	6
Pam	0.379875	0.947	0.847	6.12542e-21	151	0.458719	0.937	0.802	2.38328e-25	169	both	6
Nptn	0.382223	0.934	0.848	7.2952e-21	152	0.334355	0.864	0.75	4.05301e-13	266	both	6
Nfix	0.407868	0.912	0.785	7.53181e-21	153	0.417986	0.941	0.786	8.63697e-21	204	both	6
Calu	0.318005	1	0.976	7.54834e-21	154	0.49711	1	0.989	6.75566e-45	89	both	6
Selenow	0.316187	1	0.977	7.69664e-21	155						d0	6
Nkd2	0.315993	0.385	0.137	7.82067e-21	156	0.27754	0.367	0.109	7.5023e-26	164	both	6
Mab21l2	0.337271	0.341	0.11	9.43692e-21	157						d0	6
Gdf10	0.413846	0.407	0.152	1.94042e-20	158	0.497995	0.548	0.173	4.39663e-43	96	both	6
Gnas	0.29414	1	1	2.23933e-20	159	0.287698	1	0.999	8.65748e-21	205	both	6
Optc	0.331593	0.403	0.148	3.42549e-20	160	0.433687	0.484	0.111	6.27437e-55	64	both	6
Tspan9	0.3548	0.487	0.216	7.17647e-20	161	0.264964	0.376	0.134	1.36871e-19	215	both	6
Tshz2	0.414992	0.456	0.198	8.31207e-20	162	0.559716	0.638	0.241	1.80513e-44	92	both	6
Plp1	0.380566	0.35	0.12	8.54298e-20	163	0.469584	0.52	0.172	3.38487e-35	122	both	6
Ilk	0.414249	0.841	0.684	9.16229e-20	164	0.449522	0.824	0.601	1.04429e-22	184	both	6
Speg	0.31943	0.412	0.157	1.07979e-19	165						d0	6
Myadm	0.39897	0.885	0.744	1.1393e-19	166	0.379952	0.9	0.769	4.22549e-18	224	both	6
Igfbp7	0.445932	0.872	0.732	1.31988e-19	167	0.284386	0.769	0.628	2.79584e-05	317	both	6
Gas1	0.360322	0.54	0.249	1.58082e-19	168	0.430503	0.548	0.209	7.30221e-30	140	both	6
Tubb6	0.42965	0.535	0.267	1.8589e-19	169	0.366113	0.593	0.325	6.65816e-17	236	both	6
Fbxl22	0.410508	0.575	0.296	2.1037e-19	170	0.480318	0.656	0.296	2.13933e-33	126	both	6
Mmd	0.426643	0.655	0.403	2.44346e-19	171	0.495196	0.724	0.415	2.01181e-27	153	both	6
Mgll	0.452354	0.628	0.384	5.87227e-19	172	0.488436	0.729	0.422	9.15549e-26	165	both	6
Ehd2	0.455231	0.597	0.347	6.84396e-19	173	0.478501	0.688	0.359	5.52908e-28	147	both	6
Postn	0.336617	0.991	0.886	1.30526e-18	174						d0	6
Col1a2	0.328155	1	0.947	1.3452e-18	175						d0	6
Ptprs	0.419857	0.801	0.63	1.84316e-18	176	0.506288	0.9	0.686	4.93046e-30	139	both	6
Tgm2	0.443258	0.668	0.443	2.02031e-18	177	0.298903	0.661	0.41	1.77339e-10	282	both	6
Lpp	0.417139	0.73	0.548	3.40704e-18	178	0.469025	0.828	0.582	4.74491e-23	183	both	6
Zfhx3	0.37239	0.403	0.166	5.0348e-18	179	0.350296	0.443	0.182	4.89321e-20	210	both	6
Fxyd6	0.473485	0.562	0.304	6.18429e-18	180	0.513191	0.624	0.29	1.89075e-28	146	both	6
Rgmb	0.385583	0.81	0.634	6.64606e-18	181	0.43064	0.792	0.557	1.06394e-19	213	both	6
Tinagl1	0.424757	0.699	0.488	8.63601e-18	182	0.346019	0.683	0.528	3.0039e-08	296	both	6
Selenom	0.357079	0.929	0.839	2.4491e-17	183	0.267369	0.864	0.754	8.96505e-09	289	both	6
Tspan2	0.375842	0.478	0.228	2.70438e-17	184	0.443809	0.507	0.184	2.47246e-31	133	both	6
Rgs7bp	0.309579	0.363	0.132	3.11902e-17	185	0.485885	0.57	0.18	3.11776e-44	94	both	6
Pbx3	0.356957	0.434	0.185	3.2267e-17	186	0.264218	0.471	0.23	6.26622e-13	267	both	6
Slc6a17	0.279569	0.341	0.122	3.52825e-17	187	0.276028	0.33	0.1	1.87015e-22	187	both	6
Zcchc24	0.44731	0.717	0.565	8.74495e-17	188	0.411407	0.896	0.649	2.50134e-22	188	both	6
Kcna2	0.328515	0.323	0.113	1.26909e-16	189	0.413362	0.403	0.095	3.8271e-42	98	both	6
Krt17	0.258919	0.265	0.079	1.68517e-16	190						d0	6
Plekho1	0.383988	0.544	0.287	2.90325e-16	191	0.351255	0.493	0.21	4.60589e-21	202	both	6
Samd4	0.405712	0.509	0.275	3.87122e-16	192	0.334121	0.452	0.197	3.02898e-18	221	both	6
Cnn2	0.391637	0.584	0.338	5.68388e-16	193	0.441472	0.76	0.471	3.39129e-21	199	both	6
Hspb7	0.274039	0.327	0.118	1.15379e-15	194						d0	6
Meis2	0.284265	0.336	0.124	1.1974e-15	195	0.489697	0.557	0.139	1.8563e-59	54	both	6
Col3a1	0.330888	0.987	0.918	1.92744e-15	196						d0	6
Rgma	0.303912	0.429	0.189	2.14061e-15	197	0.443613	0.543	0.22	7.01736e-29	145	both	6
Chodl	0.254003	0.248	0.075	5.77499e-15	198						d0	6
Fnbp1	0.387367	0.65	0.442	6.04531e-15	199	0.460254	0.67	0.373	3.02072e-22	189	both	6
Cd81	0.32625	0.978	0.887	6.93143e-15	200	0.315721	0.986	0.918	1.95149e-18	218	both	6
Tln1	0.416174	0.664	0.498	1.19506e-14	201	0.3503	0.661	0.432	1.15417e-12	269	both	6
Il6st	0.389064	0.774	0.613	1.86342e-14	202	0.265802	0.837	0.678	2.81678e-08	295	both	6
Rassf3	0.358344	0.92	0.808	1.96294e-14	203	0.291534	0.882	0.83	1.7214e-08	291	both	6
Inpp5a	0.372897	0.726	0.589	2.95977e-14	204	0.468048	0.783	0.493	1.38893e-25	167	both	6
Nap1l1	0.356399	0.796	0.631	3.20719e-14	205						d0	6
Ifitm2	0.284558	0.991	0.873	6.29419e-14	206						d0	6
Rarres2	0.364987	0.801	0.699	7.16314e-14	207	0.506423	0.828	0.573	3.92639e-29	143	both	6
Dynll1	0.298183	1	0.945	8.56999e-14	208						d0	6
Pde3a	0.333849	0.752	0.6	9.41505e-14	209	0.495219	0.864	0.615	6.71033e-29	144	both	6
Tuba1a	0.342405	0.77	0.589	1.18002e-13	210	0.361639	0.891	0.654	3.66277e-20	208	both	6
Adam33	0.285951	0.442	0.21	1.37018e-13	211	0.334194	0.362	0.1	1.71934e-29	141	both	6
Col6a3	0.391796	0.695	0.503	1.52898e-13	212	0.301221	0.756	0.623	7.81051e-07	307	both	6
Tmem47	0.306362	0.451	0.22	1.65961e-13	213	0.375202	0.543	0.233	4.09247e-24	174	both	6
Srpx	0.276585	0.332	0.13	2.48457e-13	214	0.35292	0.457	0.133	4.98635e-36	118	both	6
Nexn	0.285928	0.345	0.142	4.8783e-13	215	0.437051	0.466	0.111	7.7648e-51	78	both	6
Gnao1	0.284024	0.456	0.221	5.16975e-13	216	0.320316	0.557	0.245	7.98331e-22	194	both	6
Slc25a23	0.372991	0.535	0.312	5.77531e-13	217	0.395086	0.575	0.336	8.83535e-14	260	both	6
Bves	0.287816	0.288	0.107	1.02788e-12	218						d0	6
Meis1	0.306039	0.425	0.202	1.16392e-12	219	0.397136	0.507	0.196	1.7624e-27	151	both	6
Dusp3	0.336447	0.575	0.355	1.59361e-12	220	0.300542	0.498	0.281	1.95386e-10	283	both	6
Angptl2	0.320174	0.456	0.235	1.73959e-12	221						d0	6
Pik3ip1	0.283267	0.438	0.213	2.65563e-12	222						d0	6
Dbp	0.347776	0.819	0.7	4.83631e-12	223	0.443836	0.76	0.489	7.19111e-22	193	both	6
1810041L15Rik	0.265311	0.274	0.101	9.50614e-12	224	0.279919	0.335	0.054	2.35163e-51	77	both	6
Dnajb5	0.287194	0.403	0.191	1.06057e-11	225	0.363853	0.48	0.178	6.86395e-27	157	both	6
Inafm2	0.371956	0.597	0.416	1.09143e-11	226	0.30629	0.719	0.517	8.61369e-11	278	both	6
Fkbp1a	0.307594	0.938	0.862	2.96377e-11	227	0.272567	0.959	0.877	8.46218e-11	277	both	6
Cbx6	0.365802	0.549	0.34	4.25493e-11	228	0.529968	0.719	0.334	1.22884e-36	113	both	6
Myom1	0.325052	0.562	0.343	4.71034e-11	229	0.508051	0.588	0.227	8.26836e-37	112	both	6
Cavin3	0.340272	0.487	0.277	5.50134e-11	230	0.305904	0.43	0.229	2.97723e-10	284	both	6
Nrp2	0.322293	0.783	0.671	7.12686e-11	231	0.334471	0.819	0.652	8.91549e-10	286	both	6
Loxl2	0.300862	0.429	0.225	1.00758e-10	232						d0	6
Emilin1	0.355126	0.513	0.314	1.06863e-10	233	0.394826	0.602	0.302	2.87009e-21	198	both	6
Itga5	0.391822	0.597	0.411	1.18513e-10	234	0.447488	0.584	0.294	3.56824e-23	182	both	6
Frmd6	0.305451	0.412	0.209	1.61182e-10	235	0.303104	0.48	0.252	2.6673e-12	271	both	6
Ddr2	0.34193	0.558	0.369	2.79439e-10	236	0.35941	0.575	0.331	1.56337e-13	263	both	6
Tnc	0.468002	0.633	0.486	5.77736e-10	237	0.546186	0.701	0.386	5.05046e-27	156	both	6
Fibin	0.322048	0.412	0.216	9.21008e-10	238	0.360929	0.475	0.185	1.02578e-23	178	both	6
Tnxb	0.373018	0.721	0.587	2.28068e-09	239	0.39312	0.81	0.506	3.51529e-20	207	both	6
Nfic	0.324564	0.637	0.477	2.93988e-09	240	0.473839	0.756	0.449	4.04169e-26	161	both	6
Ccnd2	0.264288	0.929	0.842	3.58462e-09	241	0.357602	0.905	0.751	5.65529e-14	257	both	6
Maged1	0.276743	0.916	0.788	4.58186e-09	242	0.419285	0.919	0.795	1.6803e-21	196	both	6
Sept9	0.287066	0.841	0.72	4.65497e-09	243	0.286053	0.86	0.779	2.05551e-08	292	both	6
Cstf3	0.29363	0.956	0.876	5.9291e-09	244	0.262356	0.95	0.826	9.28792e-11	279	both	6
Cuedc1	0.314229	0.593	0.409	7.91396e-09	245	0.384541	0.624	0.365	1.12673e-15	246	both	6
Srf	0.331308	0.624	0.452	1.11834e-08	246	0.380125	0.611	0.376	8.59893e-14	259	both	6
Nid1	0.296546	0.465	0.275	1.32801e-08	247						d0	6
Nxn	0.254966	0.438	0.236	1.63998e-08	248	0.432763	0.593	0.246	1.00586e-30	138	both	6
Rcn3	0.326385	0.566	0.398	1.72219e-08	249	0.342869	0.715	0.472	7.42932e-13	268	both	6
Etv1	0.275308	0.442	0.246	1.77866e-08	250	0.331113	0.439	0.209	1.63061e-13	264	both	6
Nbl1	0.340226	0.686	0.544	2.24891e-08	251						d0	6
Ptgs1	0.304571	0.478	0.293	2.46369e-08	252	0.279706	0.457	0.288	3.59002e-06	312	both	6
Prkacb	0.313035	0.646	0.471	2.49734e-08	253						d0	6
Foxp1	0.282939	0.757	0.668	2.85299e-08	254						d0	6
Ptgis	0.295948	0.425	0.234	3.03023e-08	255	0.504586	0.638	0.243	1.69391e-39	103	both	6
Rsu1	0.295141	0.5	0.317	4.53001e-08	256	0.424534	0.683	0.358	2.43842e-23	179	both	6
Qsox1	0.258286	0.96	0.875	4.92077e-08	257						d0	6
Nkd1	0.269446	0.336	0.164	5.21521e-08	258	0.265008	0.403	0.146	8.25877e-20	211	both	6
Cdh11	0.284811	0.491	0.302	5.4064e-08	259	0.254295	0.606	0.413	5.27764e-06	313	both	6
Rhoj	0.322498	0.54	0.368	1.65018e-07	260	0.37111	0.692	0.432	8.9706e-16	245	both	6
Mfap4	0.285004	0.513	0.318	1.77057e-07	261	0.370936	0.724	0.486	9.19568e-14	261	both	6
9530068E07Rik	0.259449	0.925	0.813	2.03943e-07	262	0.369892	0.977	0.935	1.28302e-22	185	both	6
Ltbp1	0.274619	0.504	0.324	3.18567e-07	263	0.340039	0.525	0.274	6.18711e-14	258	both	6
Dpysl3	0.289749	0.465	0.286	3.27669e-07	264						d0	6
Adgrl1	0.282284	0.451	0.279	1.02945e-06	265	0.442108	0.665	0.337	4.86312e-26	162	both	6
Zyx	0.299268	0.664	0.549	1.10822e-06	266	0.353355	0.697	0.454	1.31316e-15	247	both	6
Plpp1	0.299301	0.522	0.364	1.14044e-06	267						d0	6
Fam124a	0.306305	0.345	0.19	1.38623e-06	268	0.393136	0.575	0.296	4.07918e-18	223	both	6
Pamr1	0.311859	0.447	0.287	3.04064e-06	269	0.354696	0.466	0.185	3.61965e-22	191	both	6
Ephx1	0.250295	0.535	0.362	5.19056e-06	270						d0	6
Arhgef25	0.2672	0.465	0.301	6.29988e-06	271	0.340439	0.561	0.282	7.73662e-18	227	both	6
Tgfbi	0.310166	0.708	0.664	9.5669e-06	272	0.421672	0.801	0.578	4.55e-16	240	both	6
Lsp1	0.312517	0.642	0.537	2.37877e-05	273	0.291033	0.647	0.449	2.74224e-08	294	both	6
Wfdc1	0.261708	0.447	0.283	2.57716e-05	274	0.423175	0.557	0.211	5.97868e-33	128	both	6
Nfia	0.287719	0.575	0.447	2.70519e-05	275	0.436777	0.715	0.422	3.59133e-22	190	both	6
Atp1a2	0.266058	0.394	0.239	3.20231e-05	276	0.578781	0.679	0.298	6.22938e-35	124	both	6
Vim	0.305317	0.673	0.561	3.70848e-05	277	0.393866	0.71	0.501	1.21337e-13	262	both	6
Ces1d	0.364507	0.447	0.308	4.41833e-05	278	0.465789	0.561	0.314	5.98858e-16	242	both	6
Msn	0.264447	0.491	0.335	4.69926e-05	279						d0	6
Tppp3	0.274237	0.677	0.573	7.03466e-05	280	0.366077	0.805	0.547	3.86701e-17	235	both	6
Clic4	0.289978	0.558	0.437	8.81472e-05	281						d0	6
Timp2	0.264832	0.518	0.364	0.00012287	282	0.284097	0.507	0.263	2.33394e-12	270	both	6
Abcc9	0.304782	0.416	0.274	0.000128516	283	0.530807	0.633	0.292	4.38447e-31	135	both	6
Dst	0.293708	0.628	0.567	0.000187261	284						d0	6
Sdc2	0.259507	0.615	0.526	0.000246947	285	0.358949	0.738	0.483	4.05187e-16	239	both	6
Foxn3	0.269949	0.566	0.438	0.000270516	286						d0	6
Ppp1r18	0.252532	0.451	0.311	0.000478324	287						d0	6
Sec62	0.271421	0.699	0.641	0.000663238	288	0.276275	0.814	0.697	4.39496e-08	297	both	6
Igfbp2	0.365914	0.482	0.357	0.00356774	289	1.06574	0.842	0.439	2.68294e-55	63	both	6
Dpt	0.25386	0.451	0.322	0.00897229	290						d0	6
1700020I14Rik						0.275161	0.928	0.851	3.02858e-12	272	d14	6
Agtr1a						0.263697	0.271	0.081	3.24077e-18	222	d14	6
Anxa6						0.277651	0.511	0.288	1.02444e-10	280	d14	6
Arhgef26						0.256496	0.389	0.166	4.32104e-14	256	d14	6
Arl4d						0.363087	0.425	0.155	2.59974e-24	172	d14	6
Bcam						0.260814	0.489	0.305	1.02658e-06	309	d14	6
Bmpr1a						0.258879	0.62	0.468	4.30197e-05	319	d14	6
Cacna1c						0.259602	0.353	0.119	2.84189e-20	206	d14	6
Cacna2d1						0.31925	0.421	0.149	8.05223e-24	177	d14	6
Calb2						0.267372	0.421	0.202	1.88288e-11	274	d14	6
Ccnd3						0.323712	0.778	0.659	1.51565e-07	301	d14	6
Chrdl1						0.339392	0.611	0.393	5.95586e-11	276	d14	6
Col12a1						0.252991	0.738	0.581	3.65512e-05	318	d14	6
Col16a1						0.299132	0.738	0.575	1.94282e-06	310	d14	6
Col27a1						0.2757	0.38	0.149	1.29932e-16	238	d14	6
Col5a2						0.284184	0.701	0.518	4.99034e-07	304	d14	6
Cped1						0.275317	0.493	0.327	1.65326e-05	316	d14	6
Ctla2a						0.602454	0.525	0.233	7.18116e-24	176	d14	6
Dcbld2						0.263658	0.367	0.136	1.65953e-17	231	d14	6
Dmd						0.332335	0.457	0.217	1.09861e-14	253	d14	6
Eif5b						0.297334	0.566	0.383	3.43891e-07	303	d14	6
Fbxo32						0.250004	0.57	0.383	3.38514e-06	311	d14	6
Filip1l						0.303352	0.597	0.378	5.36998e-10	285	d14	6
Hand1						0.268516	0.308	0.06	6.64954e-38	111	d14	6
Hmgb1						0.333772	0.706	0.439	6.75366e-15	250	d14	6
Hspa2						0.262566	0.43	0.177	2.86392e-17	233	d14	6
Hspb2						0.274943	0.344	0.109	2.07654e-21	197	d14	6
Htr2b						0.269352	0.276	0.079	1.01883e-19	212	d14	6
Il11ra1						0.284305	0.557	0.387	1.51941e-05	315	d14	6
Itm2c						0.253989	0.516	0.36	0.000312357	321	d14	6
Jam2						0.257147	0.362	0.139	4.95032e-16	241	d14	6
Kcnh2						0.336286	0.462	0.222	1.22036e-14	254	d14	6
Kcnk3						0.377001	0.403	0.145	1.30498e-22	186	d14	6
Kcnn3						0.330629	0.421	0.171	5.62787e-18	225	d14	6
Kcnq1ot1						0.261873	0.326	0.094	2.52717e-23	180	d14	6
Kit						0.252294	0.602	0.436	0.00092964	322	d14	6
Kmt2e						0.268281	0.62	0.41	2.47714e-08	293	d14	6
Ltbp3						0.255605	0.611	0.41	9.31473e-07	308	d14	6
Map4						0.266788	0.81	0.655	1.46434e-07	300	d14	6
mt-Co1						0.2629	1	1	9.74685e-22	195	d14	6
Nisch						0.253783	0.873	0.809	1.03082e-07	299	d14	6
Nkx2-3						0.257175	0.371	0.21	6.52692e-06	314	d14	6
Nnat						0.272484	0.299	0.097	1.50971e-17	230	d14	6
Ntn1						0.379798	0.538	0.249	4.4723e-20	209	d14	6
Olfm1						0.268184	0.439	0.213	5.85584e-12	273	d14	6
Pdlim4						0.298775	0.543	0.319	1.25811e-10	281	d14	6
Pkd1						0.269425	0.756	0.579	7.00604e-07	305	d14	6
Ppm1l						0.275829	0.33	0.121	7.85753e-16	244	d14	6
Qpct						0.309747	0.403	0.158	2.24411e-18	219	d14	6
Rbfox2						0.389982	0.665	0.395	3.19904e-17	234	d14	6
Rbm25						0.265091	0.67	0.523	0.000177778	320	d14	6
Rbms3						0.285473	0.443	0.191	6.34455e-16	243	d14	6
Rnf187						0.262888	0.86	0.767	7.89643e-08	298	d14	6
Scn7a						0.273675	0.348	0.17	1.48101e-08	290	d14	6
Sept6						0.307114	0.407	0.161	2.29725e-18	220	d14	6
Serinc1						0.27263	0.765	0.578	7.01123e-09	287	d14	6
Slc38a1						0.278835	0.593	0.379	7.9377e-09	288	d14	6
Sorbs2						0.266343	0.665	0.465	7.75697e-07	306	d14	6
Spock2						0.258074	0.376	0.125	4.34588e-21	201	d14	6
Sst						0.434786	0.552	0.323	5.05914e-11	275	d14	6
Tacc1						0.354165	0.457	0.204	2.17108e-17	232	d14	6
Tead1						0.359961	0.751	0.514	8.73788e-15	252	d14	6
Thbs2						0.27222	0.362	0.138	1.32643e-15	248	d14	6
Thra						0.251677	0.76	0.568	1.55438e-07	302	d14	6
Ubc						0.296322	1	0.999	9.58997e-26	166	d14	6
Uchl1						0.303466	0.588	0.299	1.4148e-17	228	d14	6
Zfp36l1						0.349325	0.864	0.732	3.1173e-15	249	d14	6

## Sheet: 7
gene	d0_avg_logFC	d0_pct.1	d0_pct.2	d0_p_val_adj	d0_rank	d14_avg_logFC	d14_pct.1	d14_pct.2	d14_p_val_adj	d14_rank	upregulated_in	cluster
Aqp4	0.923904	0.955	0.738	2.42116e-59	1	1.181	1	0.843	5.81764e-39	1	both	7
Atp2a3	0.317699	1	1	1.27568e-48	2						d0	7
Fcgbp	0.370173	1	1	8.63131e-34	3	0.735352	1	1	1.6676e-29	4	both	7
Ang4	1.07307	0.801	0.682	2.49844e-33	4						d0	7
Igha	0.341045	1	1	9.39544e-29	5	1.30004	1	0.996	3.68757e-31	3	both	7
Zg16	0.276505	1	1	2.56662e-28	6	0.706613	1	1	4.13975e-36	2	both	7
Slc6a14	0.293084	1	0.996	4.46776e-26	7	0.349937	1	0.996	4.39683e-17	15	both	7
Cox5a	0.25311	1	1	5.19188e-26	8						d0	7
Clca1	0.286856	1	1	1.97398e-23	9	0.565271	1	0.998	9.77233e-17	16	both	7
Sema4g	0.279724	1	0.989	4.87332e-23	10	0.262569	0.993	0.927	2.27513e-06	61	both	7
Hao2	0.413525	0.993	0.929	1.53179e-22	11	0.648032	0.97	0.843	1.2906e-24	7	both	7
Mgat4c	0.314441	0.997	0.824	4.87291e-22	12						d0	7
Igkc	0.378376	1	1	1.45941e-21	13	0.814379	1	1	1.48315e-20	10	both	7
Sfn	0.33334	0.965	0.824	1.73232e-20	14						d0	7
Guca2a	0.311106	1	1	2.11935e-20	15	0.382756	1	0.994	9.60596e-13	25	both	7
Scin	0.350294	0.99	0.898	2.19176e-20	16	0.354473	0.985	0.907	3.40069e-09	37	both	7
Dpep1	0.341223	0.972	0.821	1.62239e-19	17	0.301495	0.948	0.84	1.27892e-05	69	both	7
Apol10a	0.30471	0.958	0.804	6.62502e-17	18						d0	7
Rbm47	0.259038	0.997	0.97	1.04749e-15	19						d0	7
Acads	0.254586	0.99	0.931	4.65606e-14	20						d0	7
Slc13a2	0.258096	0.965	0.847	7.47732e-14	21	0.365077	0.963	0.823	8.96094e-09	39	both	7
Slc9a3	0.347446	0.671	0.472	1.82646e-13	22	0.396237	0.696	0.469	0.000219779	78	both	7
Retnlb	0.441835	0.479	0.281	8.61348e-13	23						d0	7
St3gal4	0.256386	0.993	0.936	4.60218e-11	24	0.416247	0.993	0.876	7.52597e-13	24	both	7
Usf3	0.255722	0.895	0.747	1.58993e-10	25						d0	7
Gal3st1	0.275109	0.78	0.626	2.79202e-10	26						d0	7
Camsap3	0.252065	0.843	0.699	1.11623e-08	27						d0	7
Ifi27l2b	0.251802	0.979	0.936	3.2354e-08	28						d0	7
Acad11						0.255012	0.711	0.479	0.000284259	79	d14	7
Adamdec1						0.325347	0.985	0.918	4.66957e-08	46	d14	7
Ahcyl2						0.28363	0.956	0.828	3.76579e-07	53	d14	7
Akr1c14						0.352297	0.77	0.48	8.42879e-10	35	d14	7
Aldh1l1						0.2949	0.926	0.677	1.42455e-07	48	d14	7
Aldh2						0.256331	1	0.918	4.77189e-05	76	d14	7
Anxa3						0.298823	0.859	0.575	2.25395e-07	50	d14	7
Appl2						0.261703	0.77	0.544	0.000442572	80	d14	7
Atp1a1						0.278659	1	1	2.23345e-18	13	d14	7
B3galt5						0.304567	0.993	0.932	1.90783e-09	36	d14	7
Bcas1						0.397172	0.674	0.423	4.4492e-10	34	d14	7
Best2						0.257902	0.622	0.365	9.52422e-06	68	d14	7
Car2						0.393491	1	1	7.83842e-24	9	d14	7
Cdx2						0.309686	0.933	0.753	2.8369e-07	52	d14	7
Cebpd						0.282107	0.719	0.506	0.000126847	77	d14	7
Cept1						0.275524	0.815	0.563	6.76767e-07	56	d14	7
Ckmt1						0.380943	1	0.991	4.18198e-14	21	d14	7
Clcn2						0.324922	0.815	0.521	8.04221e-08	47	d14	7
Cldn8						0.36692	0.667	0.393	2.03206e-08	42	d14	7
Col3a1						0.284057	0.978	0.891	0.00115661	81	d14	7
Ctse						0.315382	0.644	0.376	2.87232e-08	44	d14	7
Cutal						0.292556	0.615	0.437	0.00993235	85	d14	7
Cyp2c68						0.471353	0.711	0.415	1.13002e-12	27	d14	7
Fa2h						0.256979	0.904	0.625	2.58197e-05	73	d14	7
Fam83e						0.308946	0.993	0.886	1.38666e-08	41	d14	7
Gal3st2b						0.265219	0.519	0.251	1.19584e-08	40	d14	7
Ggh						0.411231	1	0.953	1.38023e-13	23	d14	7
Glul						0.358395	1	0.972	2.53786e-15	18	d14	7
Gprc5a						0.316314	0.941	0.764	2.28234e-08	43	d14	7
Gsdmc2						0.258633	0.622	0.364	2.16409e-05	71	d14	7
Gsdmc4						0.45917	0.896	0.536	8.85805e-19	12	d14	7
Higd2a						0.271936	0.904	0.686	2.38218e-05	72	d14	7
Hoxa7						0.270126	0.6	0.407	0.00128342	82	d14	7
Hsd11b2						0.504927	0.948	0.692	1.54414e-14	20	d14	7
Id1						0.347224	0.993	0.964	4.79647e-07	55	d14	7
Il13ra1						0.316678	0.896	0.684	2.63285e-07	51	d14	7
Il17rc						0.304126	0.844	0.592	3.69003e-08	45	d14	7
Il18						0.436882	0.948	0.658	1.0775e-15	17	d14	7
Jchain						1.01171	0.985	0.893	1.19366e-19	11	d14	7
Klf4						0.360718	1	0.98	8.09937e-12	28	d14	7
Krt18						0.284335	0.993	0.951	4.15581e-07	54	d14	7
Krt19						0.315496	1	1	3.72747e-11	32	d14	7
Krt8						0.3585	1	1	1.82338e-17	14	d14	7
Lyz2						0.285491	0.548	0.312	1.85966e-05	70	d14	7
Map7						0.279626	0.726	0.48	8.8498e-06	66	d14	7
Mboat1						0.287578	0.948	0.819	9.31593e-06	67	d14	7
Mrps6						0.251424	0.548	0.35	0.00230751	84	d14	7
Myh9						0.251859	0.993	0.962	2.54297e-06	62	d14	7
Pigr						0.292431	1	1	1.52016e-14	19	d14	7
Plau						0.346721	0.504	0.262	1.87076e-07	49	d14	7
Plekha6						0.290046	0.963	0.879	1.9297e-06	60	d14	7
Ppa1						0.257917	0.978	0.898	1.55079e-06	58	d14	7
Ppp1r14d						0.287406	0.933	0.772	5.37649e-06	65	d14	7
Prelid3b						0.279827	0.941	0.72	1.64328e-06	59	d14	7
Rep15						0.45363	0.681	0.391	1.03217e-12	26	d14	7
Satb2						0.354998	0.874	0.555	3.80943e-10	33	d14	7
Slc1a1						0.28175	0.504	0.242	7.89007e-09	38	d14	7
Slc26a3						0.261891	0.993	0.961	3.61964e-06	63	d14	7
Slc5a8						0.359674	1	0.921	1.96566e-11	31	d14	7
Spink1						0.645886	1	0.999	1.24543e-26	6	d14	7
St3gal3						0.413636	0.822	0.547	1.09151e-11	29	d14	7
Sval1						0.617213	1	0.913	1.64525e-24	8	d14	7
Sycn						0.40299	0.993	0.918	1.09646e-11	30	d14	7
Tfcp2l1						0.291782	0.941	0.803	4.68216e-06	64	d14	7
Tff3						0.346034	1	1	5.53028e-14	22	d14	7
Tmprss2						0.253059	0.993	0.965	7.77673e-07	57	d14	7
Tuba4a						0.277348	0.889	0.683	2.71542e-05	74	d14	7
Txn1						0.4421	1	1	1.80016e-29	5	d14	7
Vipr1						0.267389	0.778	0.536	3.13574e-05	75	d14	7
Xpr1						0.251809	0.644	0.444	0.00181739	83	d14	7

## Sheet: 8
gene	d0_avg_logFC	d0_pct.1	d0_pct.2	d0_p_val_adj	d0_rank	d14_avg_logFC	d14_pct.1	d14_pct.2	d14_p_val_adj	d14_rank	upregulated_in	cluster
Prdx6	1.42028	1	1	6.45727e-117	1	1.42513	1	1	4.8651e-109	2	both	8
Ly6g	1.15484	0.916	0.287	2.10802e-111	2	1.06343	0.868	0.218	2.56135e-111	1	both	8
Atp12a	1.40682	0.995	0.699	3.80603e-104	3	1.52463	0.984	0.547	1.88227e-102	4	both	8
Tgm3	1.27224	1	0.975	9.62018e-103	4	1.55545	1	0.838	4.5363e-106	3	both	8
Saa1	1.34161	1	1	1.91799e-102	5	1.45429	1	1	6.40411e-97	10	both	8
Spink1	1.05821	1	0.993	5.92454e-101	6	1.38495	1	0.999	1.16924e-98	8	both	8
Lypd8	0.745145	1	1	1.02688e-97	7	0.644512	1	1	3.39074e-75	29	both	8
Slc26a2	0.8705	1	0.998	1.45144e-94	8	0.974734	1	0.994	3.85138e-97	9	both	8
Crip1	0.639568	1	1	2.25769e-94	9	0.499288	1	1	3.23642e-74	31	both	8
Car4	1.13585	1	0.992	1.07041e-91	10	1.33878	0.995	0.973	6.57206e-76	27	both	8
Slc37a2	1.25097	0.99	0.733	2.268e-91	11	1.211	0.942	0.429	1.11506e-84	18	both	8
Slc15a1	1.09375	0.98	0.537	5.8754e-91	12	1.22535	0.968	0.429	2.62564e-101	6	both	8
Slc26a3	0.968445	1	0.965	2.1026e-90	13	1.17005	1	0.96	2.05877e-91	11	both	8
Slc20a1	1.22413	1	0.959	1.11196e-89	14	1.2222	0.989	0.755	1.24297e-88	15	both	8
Fxyd4	1.2426	0.975	0.644	8.02657e-89	15	0.944072	0.799	0.329	5.32086e-61	56	both	8
Sprr2a3	1.05399	0.877	0.312	6.44763e-88	16	0.958373	0.767	0.236	3.19774e-69	38	both	8
B4galt1	0.885241	0.995	0.807	3.2756e-86	17	0.636399	0.989	0.834	5.56662e-54	70	both	8
Aqp8	1.07127	1	0.963	3.00772e-85	18	1.24773	0.995	0.892	2.32849e-75	28	both	8
Mxd1	0.906661	1	0.953	1.08745e-83	19	0.89096	0.995	0.927	6.32804e-70	35	both	8
Eno3	1.07193	0.975	0.632	1.23231e-82	20	0.880164	0.884	0.314	3.6847e-78	25	both	8
Cyp2d12	1.10786	0.941	0.484	1.48831e-81	21	1.19284	0.921	0.327	2.06216e-102	5	both	8
Slc6a8	0.888471	0.995	0.861	6.00681e-81	22	0.865624	0.989	0.698	3.04171e-68	41	both	8
Ckmt1	0.760893	1	1	1.09026e-80	23	0.884479	1	0.991	4.60529e-86	17	both	8
Pkm	0.580115	1	0.999	7.79301e-79	24	0.413502	1	0.998	2.19374e-39	124	both	8
Hist1h1c	1.06514	0.995	0.95	8.81066e-77	25	0.805195	0.995	0.961	1.66731e-59	58	both	8
Actg1	0.442268	1	1	5.33079e-76	26	0.413666	1	1	5.72546e-65	48	both	8
Ifngr1	0.69552	1	0.993	7.9271e-76	27	0.579799	1	0.993	3.82273e-60	57	both	8
Tns4	0.86253	0.995	0.884	2.94545e-75	28	0.686643	0.974	0.765	1.10965e-51	77	both	8
Cdkn1a	0.823409	1	0.909	6.15831e-74	29	0.513629	0.989	0.898	3.63267e-43	107	both	8
Mgat4a	0.665744	1	0.973	6.20296e-74	30	0.820025	1	0.966	8.55791e-90	14	both	8
Klf4	0.689081	1	0.962	1.17159e-72	31	0.839459	1	0.98	2.94199e-83	19	both	8
Rhoc	0.738893	1	0.964	1.69747e-72	32	0.655455	1	0.983	2.1812e-68	40	both	8
Pmp22	0.75303	1	0.978	2.31699e-69	33	0.597071	0.995	0.971	1.89909e-49	86	both	8
Ly6a	0.782423	1	0.933	2.61962e-68	34	0.623888	1	0.924	5.05793e-61	55	both	8
Muc13	0.482847	1	1	1.42907e-67	35	0.464657	1	1	8.81013e-62	52	both	8
Slc46a1	0.762646	0.833	0.314	6.12506e-67	36	0.517401	0.704	0.215	2.08149e-53	72	both	8
Cyp2d34	0.788488	0.995	0.861	1.42219e-66	37	0.791917	0.979	0.716	4.44879e-64	50	both	8
Slc40a1	0.797132	0.99	0.88	3.1273e-66	38	0.478302	0.979	0.822	7.6186e-30	171	both	8
Cdh1	0.513243	1	1	3.80725e-66	39	0.416043	1	1	4.83284e-54	69	both	8
Krt8	0.495146	1	1	1.36143e-65	40	0.436711	1	1	2.24259e-43	105	both	8
Tspan1	0.419604	1	1	1.37247e-65	41	0.559768	1	1	2.05689e-79	24	both	8
Tmem45b	0.826858	0.926	0.578	2.39861e-65	42	0.756417	0.884	0.431	7.59157e-56	66	both	8
Tff3	0.519013	1	1	5.49263e-65	43	0.651621	1	1	1.77998e-81	20	both	8
S100a6	0.421552	1	1	1.75241e-64	44	0.39253	1	1	7.60757e-65	49	both	8
Tm4sf20	0.789394	0.99	0.941	2.7138e-64	45	0.845761	0.995	0.917	1.48307e-65	47	both	8
Ldha	0.532743	1	1	6.37969e-64	46	0.282061	1	1	3.12064e-24	219	both	8
AA467197	0.569543	1	0.998	3.3167e-63	47	0.522301	1	0.999	6.57788e-54	71	both	8
Selenop	0.68044	1	0.997	6.5276e-63	48	0.963947	1	0.983	1.25585e-74	30	both	8
Plin2	0.711073	0.98	0.751	1.7046e-62	49	0.721484	0.937	0.58	3.93767e-55	68	both	8
Bmp2	0.769287	0.857	0.381	2.00753e-62	50	0.830344	0.899	0.328	4.06986e-81	21	both	8
Clca1	0.767973	1	1	2.39749e-61	51	1.15568	1	0.998	2.84982e-91	12	both	8
Atp1b1	0.424804	1	1	3.02129e-60	52	0.582071	1	0.999	1.0389e-69	36	both	8
Eif2s2	0.594505	1	0.976	3.24212e-57	53	0.559695	1	0.981	1.25272e-55	67	both	8
Upp1	0.735482	0.847	0.388	1.23082e-56	54	0.534337	0.693	0.201	2.35621e-58	60	both	8
Myh14	0.573964	0.995	0.968	1.2771e-56	55	0.434851	1	0.96	1.63969e-36	134	both	8
Lgals4	0.333423	1	1	1.48851e-56	56	0.276685	1	1	3.09495e-45	98	both	8
Abat	0.683994	0.975	0.826	5.31471e-56	57	0.638332	0.968	0.724	1.41338e-49	85	both	8
Tmem37	0.692922	0.857	0.372	3.27565e-55	58	0.752468	0.915	0.416	2.98234e-66	45	both	8
Ggh	0.593023	1	0.971	3.32095e-55	59	1.20285	1	0.952	2.95303e-99	7	both	8
Slc36a1	0.715958	0.887	0.488	1.34667e-54	60	0.6427	0.82	0.315	1.44358e-56	65	both	8
Myo15b	0.604215	1	0.984	2.36502e-54	61	0.549695	1	0.944	3.22281e-41	118	both	8
Clic5	0.689229	0.911	0.511	2.2762e-53	62	0.588177	0.799	0.367	2.09845e-43	104	both	8
Cyp2d10	0.652564	0.798	0.329	4.86751e-53	63	0.718994	0.804	0.247	1.71877e-72	32	both	8
Hoxb13	0.554971	1	0.953	5.14895e-52	64	0.786149	1	0.909	2.8415e-71	33	both	8
Pdzk1ip1	0.620905	0.98	0.907	6.27841e-52	65	0.784281	1	0.871	1.95883e-76	26	both	8
Plac8	0.454619	1	1	1.7499e-51	66	0.540486	1	1	4.58423e-64	51	both	8
Slc34a2	0.513826	0.66	0.198	2.21218e-51	67	0.374921	0.513	0.137	1.51876e-40	119	both	8
Egln3	0.850661	0.897	0.539	2.88589e-51	68	0.585179	0.862	0.502	4.58212e-35	140	both	8
Actn4	0.528333	1	0.974	1.09704e-50	69	0.425316	1	0.969	1.80732e-32	154	both	8
Btg1	0.546598	0.99	0.973	2.34896e-50	70	0.518605	1	0.964	3.70727e-42	111	both	8
Tnni1	0.676938	0.852	0.439	2.43341e-50	71	0.629212	0.794	0.214	1.30947e-79	23	both	8
Sh3d21	0.673295	0.778	0.325	2.44917e-50	72	0.408864	0.534	0.137	1.06938e-45	97	both	8
Gapdh	0.765263	0.936	0.674	2.8887e-50	73	0.427474	0.741	0.482	1.42013e-15	351	both	8
Scnn1a	0.643182	0.892	0.493	6.24182e-50	74	0.701232	0.852	0.329	1.86949e-61	54	both	8
Muc3	0.374422	1	1	7.99644e-50	75	0.539047	1	1	1.52775e-69	37	both	8
Csta1	0.435003	0.532	0.13	9.37698e-50	76	0.254108	0.434	0.102	3.04649e-37	132	both	8
Nudt4	0.511304	1	0.988	1.14828e-49	77	0.543053	1	0.988	2.5384e-49	87	both	8
Rhob	0.627155	0.985	0.879	1.64524e-49	78	0.776353	1	0.87	3.53438e-69	39	both	8
Cyp2d9	0.6012	0.66	0.228	8.90487e-48	79	0.737403	0.778	0.189	3.89935e-91	13	both	8
Serpinb1a	0.504004	1	0.98	1.32071e-47	80	0.477501	1	0.975	5.63452e-42	113	both	8
Aldh2	0.547596	1	0.984	1.62198e-47	81	0.600101	0.989	0.918	1.26344e-39	123	both	8
Stom	0.700266	0.956	0.753	4.19744e-47	82	0.489826	0.958	0.762	3.15194e-28	182	both	8
Gsdmd	0.628517	0.906	0.553	5.39389e-47	83	0.467834	0.82	0.405	6.97763e-33	151	both	8
Sectm1b	0.686466	0.931	0.619	1.48347e-46	84	0.71484	0.915	0.569	5.86921e-48	91	both	8
Sun2	0.671893	0.985	0.824	1.55773e-46	85	0.413989	0.868	0.593	2.62979e-21	260	both	8
Anxa8	0.713144	0.818	0.378	2.31217e-46	86	0.464736	0.772	0.368	7.73318e-30	172	both	8
Phlpp2	0.513065	0.754	0.302	4.80182e-46	87	0.510549	0.73	0.236	2.69683e-53	73	both	8
Plk3	0.644847	0.704	0.279	5.23054e-46	88	0.475893	0.614	0.156	4.12359e-57	64	both	8
Trpv3	0.45638	0.616	0.185	1.47569e-45	89	0.427468	0.545	0.082	7.8615e-88	16	both	8
Cs	0.457028	1	0.984	2.26523e-45	90	0.408357	1	0.988	5.6978e-36	137	both	8
Id1	0.56429	0.995	0.982	2.78181e-45	91	0.668743	1	0.963	3.59319e-59	59	both	8
Max	0.58029	0.99	0.891	3.59078e-45	92	0.58842	0.995	0.859	2.20507e-48	90	both	8
Trpm6	0.606732	0.739	0.314	5.18894e-45	93	0.617819	0.778	0.232	4.80814e-67	43	both	8
St3gal4	0.57787	0.995	0.938	2.39056e-44	94	0.642388	1	0.874	1.17093e-52	74	both	8
Gpr137b	0.634157	0.847	0.447	4.39242e-44	95	0.612407	0.857	0.396	1.62885e-48	89	both	8
Aldoa	0.37966	1	1	6.66058e-44	96						d0	8
Tmprss2	0.505717	1	0.961	8.83003e-44	97	0.580671	1	0.964	1.38019e-57	62	both	8
Gjb5	0.441716	0.532	0.145	1.15948e-43	98	0.408747	0.54	0.101	6.69421e-68	42	both	8
Ezr	0.460903	1	0.992	3.38391e-43	99	0.540484	1	0.982	5.04532e-52	76	both	8
Wwp2	0.557557	0.961	0.828	6.67323e-43	100	0.571565	0.952	0.729	2.65483e-42	110	both	8
St8sia5	0.296758	0.389	0.075	6.69294e-43	101						d0	8
Selenbp1	0.470217	1	1	7.85858e-43	102	0.436882	1	0.994	4.91084e-35	141	both	8
Tnip1	0.550434	0.931	0.549	7.96284e-43	103	0.466491	0.72	0.378	1.1245e-25	202	both	8
Mt1	0.592637	1	0.993	1.53736e-42	104						d0	8
Cldn3	0.434427	1	0.998	4.82649e-42	105	0.340996	1	0.995	3.35669e-28	184	both	8
Smim24	0.556586	1	0.965	4.87415e-42	106	0.478195	1	0.95	2.97323e-41	116	both	8
4930539E08Rik	0.661085	0.926	0.618	6.15271e-42	107	0.514133	0.831	0.464	2.43743e-31	158	both	8
Sycn	0.85841	1	0.996	6.28852e-42	108	1.01002	1	0.916	6.78766e-51	80	both	8
Zg16	0.420085	1	1	6.62387e-42	109	0.684613	1	1	2.37728e-70	34	both	8
Hnf4a	0.457937	1	0.964	6.6769e-42	110	0.349635	1	0.957	6.34789e-22	249	both	8
S100a14	0.586626	0.966	0.81	8.72996e-42	111	0.567111	0.989	0.911	3.24745e-50	82	both	8
Fcgbp	0.417838	1	1	1.42376e-41	112	0.821507	1	1	5.12383e-80	22	both	8
Ahnak	0.44928	1	0.998	2.16978e-41	113	0.262833	1	0.999	3.76926e-21	262	both	8
Rhpn2	0.58911	0.956	0.65	3.86384e-41	114	0.564123	0.931	0.629	1.06305e-39	122	both	8
Slc16a1	0.52748	0.99	0.808	4.0362e-41	115	0.626817	0.963	0.75	1.14558e-44	101	both	8
Ano1	0.593721	0.872	0.521	5.93141e-41	116	0.568921	0.847	0.4	2.06598e-43	103	both	8
Prr15l	0.427929	1	0.994	9.96347e-41	117	0.251266	1	0.99	1.57278e-15	353	both	8
Slc9a3r1	0.493645	1	0.933	1.31271e-40	118	0.452606	0.995	0.833	5.91903e-30	170	both	8
Cd9	0.389252	1	0.997	1.82755e-40	119	0.528065	1	0.999	1.38575e-61	53	both	8
Pla2g4f	0.394185	0.532	0.151	2.68028e-40	120	0.31993	0.466	0.101	8.63256e-47	96	both	8
Spint1	0.53641	0.995	0.843	4.05866e-40	121	0.339836	0.931	0.799	1.30389e-15	349	both	8
Prss32	0.392305	1	0.999	6.11794e-40	122	0.460069	1	0.996	6.83302e-51	81	both	8
Slc25a20	0.572605	0.936	0.738	9.19897e-40	123	0.462958	0.952	0.783	3.29272e-28	183	both	8
Neat1	0.413591	1	1	1.76927e-39	124						d0	8
Pmaip1	0.412972	0.552	0.167	3.93765e-39	125	0.290816	0.46	0.153	6.39103e-24	225	both	8
Klk1	0.644978	0.995	0.978	7.40623e-39	126	0.871704	0.979	0.861	4.07049e-52	75	both	8
Hk2	0.555827	0.783	0.366	1.38499e-38	127	0.32605	0.667	0.375	5.67109e-14	379	both	8
Abhd2	0.430287	1	0.978	2.88705e-38	128	0.385682	1	0.978	1.21521e-33	146	both	8
Vdr	0.499818	0.995	0.956	2.95672e-38	129	0.385416	0.974	0.843	5.96797e-25	209	both	8
Atp1a1	0.286467	1	1	3.87424e-38	130						d0	8
Slc44a4	0.471013	0.985	0.952	5.44324e-38	131	0.475943	0.995	0.962	3.68418e-36	136	both	8
Noct	0.552134	0.857	0.493	8.36641e-38	132	0.402092	0.709	0.342	2.14939e-25	205	both	8
AW112010	0.544503	0.744	0.331	1.86481e-37	133	0.48495	0.651	0.285	6.78413e-28	187	both	8
Slco2a1	0.57176	0.882	0.513	3.17933e-37	134	0.489265	0.862	0.516	4.35413e-30	169	both	8
Rdh16	0.463171	0.685	0.276	3.59829e-37	135	0.438088	0.651	0.22	3.15534e-41	117	both	8
Epas1	0.498346	0.966	0.853	3.85531e-37	136	0.471817	0.984	0.869	1.86497e-33	148	both	8
Cx3cl1	0.540417	0.857	0.466	5.7557e-37	137	0.427074	0.825	0.504	3.33993e-22	244	both	8
Efna1	0.577198	0.995	0.892	4.91442e-36	138	0.477761	0.958	0.862	2.34165e-21	258	both	8
F11r	0.446226	0.99	0.963	1.38391e-35	139	0.495939	0.989	0.947	2.12018e-42	109	both	8
Sval1	0.500761	1	0.94	1.94949e-35	140	0.883186	1	0.912	5.28712e-67	44	both	8
Sult2b1	0.373484	0.611	0.212	4.46265e-35	141						d0	8
Cd2ap	0.500615	0.946	0.791	5.62123e-35	142	0.470911	0.899	0.681	1.59728e-21	255	both	8
Slc25a3	0.353005	1	1	6.5123e-35	143	0.32159	1	0.999	5.417e-32	157	both	8
Eps8l3	0.481835	0.98	0.84	9.09132e-35	144	0.321114	0.979	0.845	3.82395e-16	333	both	8
Myl12b	0.32868	1	0.999	1.18526e-34	145	0.387914	1	0.999	8.85753e-48	94	both	8
Il18	0.543925	0.906	0.673	1.23063e-34	146	0.657829	0.974	0.652	5.09589e-50	83	both	8
Cnnm4	0.387239	1	0.988	1.96587e-34	147	0.448142	0.995	0.99	6.96734e-45	100	both	8
Misp	0.459811	1	0.985	2.71378e-34	148	0.314183	0.995	0.975	6.35797e-20	277	both	8
Prkcd	0.478541	0.98	0.882	4.18064e-34	149	0.499675	0.979	0.807	1.53082e-36	133	both	8
Kyat1	0.492436	0.685	0.294	4.42193e-34	150	0.472142	0.667	0.198	1.55208e-51	78	both	8
Eps8l2	0.461464	0.975	0.843	4.77997e-34	151	0.320858	0.836	0.677	7.60767e-10	458	both	8
Naip1	0.474064	0.975	0.765	7.26928e-34	152	0.407971	0.968	0.793	4.91802e-22	247	both	8
Ppp1r3b	0.507148	0.719	0.336	8.0786e-34	153	0.396244	0.698	0.292	3.20973e-31	159	both	8
Litaf	0.529026	0.946	0.684	8.42892e-34	154	0.418974	0.868	0.587	2.87818e-19	284	both	8
Anxa3	0.495646	0.941	0.674	1.59808e-33	155	0.539348	0.905	0.568	1.02145e-33	145	both	8
Dnajc5	0.525445	0.921	0.653	1.25516e-32	156	0.33426	0.746	0.46	3.63877e-14	374	both	8
Tnfaip3	0.421222	0.626	0.244	1.60365e-32	157	0.447635	0.635	0.19	8.84578e-48	93	both	8
Oxct1	0.47492	0.956	0.818	2.16713e-32	158	0.32012	0.899	0.77	7.88597e-14	380	both	8
Ifit1bl1	0.607544	0.867	0.529	2.38609e-32	159	0.618651	0.741	0.364	1.39533e-30	166	both	8
Slc44a1	0.382726	0.99	0.967	6.18691e-32	160	0.346291	1	0.972	3.06196e-24	218	both	8
Gcnt1	0.513656	0.759	0.379	6.24008e-32	161	0.576388	0.698	0.21	3.81567e-57	63	both	8
Fosl2	0.500106	0.941	0.779	6.47162e-32	162	0.359834	0.942	0.745	1.87176e-17	306	both	8
Cyp4f16	0.548502	0.818	0.459	8.69155e-32	163	0.402903	0.63	0.32	1.65161e-17	304	both	8
Mgst3	0.494379	0.99	0.918	9.19447e-32	164	0.526705	0.852	0.678	5.02474e-17	313	both	8
Scnn1b	0.306139	0.473	0.137	1.03105e-31	165	0.312153	0.508	0.162	1.34405e-29	173	both	8
Nt5e	0.49103	0.793	0.423	1.09875e-31	166	0.715735	0.899	0.418	4.73723e-58	61	both	8
Rpl9	0.477594	0.98	0.896	1.22601e-31	167	0.601506	0.968	0.777	6.20507e-36	138	both	8
Mkrn1	0.409964	0.985	0.965	3.34698e-31	168	0.441956	0.989	0.944	1.71435e-33	147	both	8
Retreg1	0.473154	0.931	0.75	3.44951e-31	169	0.441142	0.868	0.608	6.80484e-23	238	both	8
Ceacam20	0.381121	0.581	0.216	2.01115e-30	170	0.302172	0.524	0.187	1.66166e-25	203	both	8
Tcf7l2	0.523224	0.926	0.762	2.20266e-30	171	0.443129	0.937	0.714	6.97129e-28	188	both	8
Lmo7	0.446743	0.966	0.864	2.3697e-30	172	0.307375	0.947	0.857	4.25639e-15	359	both	8
Unc119	0.487465	0.803	0.447	5.2842e-30	173	0.489793	0.831	0.405	1.96777e-36	135	both	8
Nedd9	0.515046	0.862	0.544	6.83626e-30	174	0.431756	0.825	0.483	2.12665e-23	231	both	8
Tmbim1	0.39677	0.99	0.946	7.07013e-30	175	0.368988	0.989	0.961	6.47211e-26	201	both	8
2200002D01Rik	0.277081	1	1	7.57154e-30	176						d0	8
Hist1h1d	0.309048	0.355	0.085	8.38976e-30	177						d0	8
Net1	0.463362	0.961	0.813	2.39937e-29	178	0.43535	0.974	0.754	7.99658e-28	190	both	8
Slc9a2	0.424662	0.975	0.78	8.43685e-29	179	0.442538	0.889	0.684	1.0978e-21	254	both	8
Ipmk	0.466869	0.906	0.687	9.13353e-29	180	0.344067	0.899	0.639	6.21631e-16	340	both	8
Ccng2	0.464891	0.946	0.735	2.11297e-28	181	0.430251	0.963	0.783	3.43741e-22	245	both	8
Abcb1a	0.361282	1	0.993	2.80953e-28	182						d0	8
Adh1	0.378641	1	0.993	3.06232e-28	183	0.473019	1	0.953	2.94928e-38	127	both	8
Lgr4	0.411998	0.97	0.836	3.15981e-28	184	0.424363	0.958	0.846	2.46645e-27	192	both	8
Foxo3	0.462121	0.926	0.721	5.34707e-28	185	0.319399	0.825	0.647	4.56535e-11	433	both	8
Pcx	0.40821	0.783	0.392	5.73479e-28	186	0.437504	0.741	0.305	6.70468e-35	143	both	8
Myo5c	0.43405	0.823	0.45	6.06543e-28	187	0.379956	0.704	0.377	3.54173e-20	271	both	8
Pllp	0.464322	0.901	0.662	6.35173e-28	188	0.573784	0.899	0.601	6.63202e-38	129	both	8
Rnaset2a	0.461862	0.729	0.361	8.72781e-28	189	0.467853	0.672	0.258	6.6057e-36	139	both	8
Krt20	0.459318	1	0.948	1.15752e-27	190	0.291608	0.995	0.978	2.29591e-21	257	both	8
Vil1	0.398629	0.99	0.914	1.32587e-27	191	0.270734	0.947	0.854	3.8884e-10	452	both	8
Nlrp6	0.483702	0.941	0.785	1.34351e-27	192						d0	8
Rbp2	0.382543	0.586	0.232	1.534e-27	193	0.307664	0.524	0.213	6.95394e-20	280	both	8
Cela1	0.429558	0.97	0.753	1.66468e-27	194	0.555985	0.878	0.573	1.58215e-32	153	both	8
Nr1d1	0.471962	0.936	0.753	1.69571e-27	195	0.376444	0.788	0.502	1.02111e-17	301	both	8
Txnip	0.313725	1	1	1.81314e-27	196	0.337638	1	0.999	2.50525e-30	167	both	8
Tmem236	0.47463	0.867	0.567	4.35139e-27	197	0.480833	0.905	0.526	2.13998e-32	155	both	8
Mcl1	0.356648	1	0.99	6.63652e-27	198	0.43313	1	0.985	2.6994e-38	126	both	8
AI854703	0.47399	0.778	0.435	1.07567e-26	199	0.311946	0.566	0.226	5.54505e-22	248	both	8
Plec	0.427551	0.99	0.89	1.14619e-26	200						d0	8
Nt5c3	0.491827	0.956	0.799	2.35927e-26	201	0.5771	0.979	0.795	4.53005e-42	112	both	8
2610528A11Rik	0.339641	0.98	0.956	2.39643e-26	202	0.361173	0.958	0.895	1.1602e-17	302	both	8
2010003K11Rik	0.332614	0.498	0.174	2.51586e-26	203	0.265003	0.423	0.123	6.52154e-27	196	both	8
Edn1	0.434465	0.631	0.279	4.7928e-26	204	0.602647	0.783	0.3	8.1925e-49	88	both	8
Kcnk5	0.430972	0.739	0.383	6.96895e-26	205	0.342809	0.55	0.209	1.73676e-25	204	both	8
Nr3c2	0.451788	0.778	0.473	2.54651e-25	206	0.350719	0.709	0.381	3.21962e-18	298	both	8
Mpzl3	0.346428	0.621	0.26	3.58218e-25	207						d0	8
Samhd1	0.460163	0.823	0.525	4.78244e-25	208	0.646271	0.905	0.516	2.94318e-43	106	both	8
Cdkn2b	0.43087	0.768	0.431	5.09741e-25	209	0.374164	0.757	0.405	1.92414e-20	267	both	8
Kif13b	0.423632	0.837	0.516	8.11516e-25	210	0.35299	0.767	0.475	1.79438e-16	323	both	8
Cldn8	0.456888	0.778	0.433	8.16714e-25	211	0.617204	0.847	0.378	1.90196e-47	95	both	8
Prr15	0.388212	0.621	0.282	1.26693e-24	212						d0	8
Khnyn	0.363466	0.685	0.324	1.40928e-24	213	0.34932	0.651	0.255	3.63501e-29	175	both	8
Dio1	0.441993	0.773	0.432	2.3875e-24	214	0.484555	0.762	0.357	3.98624e-33	150	both	8
Gprc5a	0.411332	0.961	0.754	4.91754e-24	215	0.653723	0.979	0.759	4.59588e-45	99	both	8
Parp12	0.408537	0.936	0.731	6.82741e-24	216	0.38998	0.899	0.648	1.20455e-19	283	both	8
Acsl3	0.469211	0.956	0.877	7.80187e-24	217						d0	8
Sgk1	0.486125	0.877	0.664	1.16749e-23	218	0.57117	0.899	0.671	1.46806e-28	179	both	8
Rab11fip4	0.389346	0.719	0.378	1.5439e-23	219	0.352283	0.598	0.281	1.04683e-19	281	both	8
Sytl1	0.413665	0.773	0.441	1.65344e-23	220	0.365814	0.661	0.317	1.62467e-21	256	both	8
Pik3r3	0.380375	0.709	0.36	2.63256e-23	221	0.42385	0.698	0.307	7.87632e-31	164	both	8
Pgk1	0.339605	0.99	0.971	2.67995e-23	222						d0	8
Itih5	0.384066	0.99	0.884	2.76353e-23	223	0.520112	0.989	0.829	1.34421e-41	114	both	8
Cables1	0.4017	0.68	0.339	3.3734e-23	224	0.257511	0.55	0.235	9.89773e-18	300	both	8
Endod1	0.360221	0.99	0.925	6.36473e-23	225	0.330921	0.995	0.927	1.24626e-20	265	both	8
Acad11	0.415308	0.813	0.506	7.00575e-23	226	0.443365	0.831	0.468	5.07382e-28	185	both	8
Lama3	0.413662	0.64	0.294	7.21106e-23	227	0.332102	0.587	0.277	2.16998e-16	325	both	8
Parm1	0.362563	0.975	0.943	7.64222e-23	228	0.402319	0.989	0.963	6.27562e-31	162	both	8
Junb	0.443239	0.877	0.631	7.71156e-23	229						d0	8
Mrps6	0.427393	0.818	0.504	8.25208e-23	230	0.476574	0.72	0.338	4.23263e-30	168	both	8
Ccni	0.366074	0.98	0.949	9.89703e-23	231	0.341214	0.995	0.94	8.2332e-21	264	both	8
Ccdc93	0.369142	0.719	0.38	1.02263e-22	232	0.271486	0.619	0.345	1.20017e-11	423	both	8
Ptp4a2	0.33738	0.99	0.975	1.18136e-22	233	0.362216	0.995	0.955	7.50054e-28	189	both	8
Capn5	0.414649	0.793	0.459	1.65382e-22	234						d0	8
mt-Co1	0.389958	1	1	1.86181e-22	235	0.780533	1	1	6.98978e-66	46	both	8
Tapbp	0.440282	0.773	0.47	2.62098e-22	236	0.258279	0.677	0.466	4.07695e-07	491	both	8
Krt19	0.297836	1	1	3.09139e-22	237	0.301008	1	1	4.92999e-20	274	both	8
Lhfpl2	0.441043	0.921	0.672	5.85736e-22	238	0.471085	0.873	0.595	3.23301e-23	233	both	8
Dsg2	0.423979	0.803	0.502	6.46075e-22	239	0.459596	0.82	0.421	5.34424e-28	186	both	8
Gpa33	0.293864	1	0.995	7.85682e-22	240	0.275996	1	0.993	6.87486e-20	279	both	8
Gjb3	0.410757	0.744	0.449	8.20387e-22	241	0.400525	0.735	0.37	3.88984e-24	223	both	8
Sipa1l3	0.401663	0.882	0.613	1.0741e-21	242	0.363644	0.82	0.509	1.58694e-18	293	both	8
Wdtc1	0.374055	0.744	0.401	1.10433e-21	243	0.458353	0.714	0.283	7.43726e-38	130	both	8
Anxa7	0.391713	0.966	0.818	2.07469e-21	244	0.276284	0.847	0.691	3.69248e-08	484	both	8
Areg	0.278852	0.429	0.147	2.42752e-21	245	0.495936	0.746	0.252	8.58749e-48	92	both	8
Trp53i11	0.416348	0.892	0.643	2.9904e-21	246	0.537254	0.825	0.474	1.52448e-32	152	both	8
Igsf9	0.390286	0.793	0.45	3.04906e-21	247	0.327016	0.751	0.433	3.24142e-16	329	both	8
Ctss	0.367149	0.99	0.906	3.21162e-21	248	0.612981	0.984	0.809	1.2508e-44	102	both	8
Prdx5	0.365083	0.975	0.868	3.99018e-21	249						d0	8
Mapk13	0.422308	0.862	0.644	6.19985e-21	250	0.481262	0.889	0.59	1.72691e-24	214	both	8
Rep15	0.383743	0.759	0.419	6.29109e-21	251	0.516531	0.82	0.379	5.32698e-38	128	both	8
Ptprj	0.416548	0.768	0.481	7.60082e-21	252	0.347105	0.698	0.369	6.53491e-19	287	both	8
Abhd17c	0.334886	0.99	0.918	7.91105e-21	253	0.318217	0.974	0.87	3.24567e-15	357	both	8
Ctns	0.339684	0.606	0.273	1.00538e-20	254	0.28651	0.534	0.238	1.08883e-16	317	both	8
Plekhb2	0.336025	0.98	0.903	1.02959e-20	255	0.344705	0.984	0.919	1.9323e-20	268	both	8
Mtmr11	0.392611	0.714	0.379	1.04873e-20	256						d0	8
Sult1b1	0.392903	0.926	0.76	1.05323e-20	257	0.365699	0.937	0.71	1.55519e-17	303	both	8
Ndfip2	0.354586	0.956	0.879	2.04439e-20	258	0.306479	0.968	0.874	1.22011e-15	348	both	8
Itm2b	0.27758	1	0.999	4.67537e-20	259	0.432419	1	0.996	1.73667e-40	120	both	8
Ifngr2	0.361618	0.946	0.761	7.05028e-20	260	0.251286	0.873	0.71	6.47593e-07	492	both	8
Ak3	0.425578	0.936	0.786	8.63586e-20	261	0.292458	0.868	0.67	5.33847e-11	436	both	8
Cyp2s1	0.41294	0.872	0.663	9.19657e-20	262	0.290524	0.767	0.542	1.57471e-09	467	both	8
Shroom3	0.374297	0.813	0.514	9.41608e-20	263	0.356804	0.741	0.445	6.45062e-16	341	both	8
Cyp2c68	0.448441	0.773	0.483	9.90324e-20	264	0.601727	0.82	0.405	3.32308e-40	121	both	8
Slc2a1	0.380162	0.951	0.8	1.21915e-19	265						d0	8
Hif1a	0.408947	0.946	0.788	1.26262e-19	266	0.380784	0.963	0.82	6.49455e-22	250	both	8
Muc1	0.256681	0.384	0.126	1.27324e-19	267	0.298712	0.481	0.147	2.88698e-29	174	both	8
Rasgef1b	0.304996	0.626	0.292	1.34368e-19	268	0.290801	0.481	0.143	1.04432e-30	165	both	8
Eps8	0.40618	0.847	0.58	1.35467e-19	269	0.311696	0.825	0.549	4.41873e-13	394	both	8
Ocln	0.395217	0.916	0.78	1.84192e-19	270	0.395954	0.974	0.755	2.54393e-25	206	both	8
Car2	0.274958	1	1	2.37792e-19	271	0.319201	1	1	8.55871e-23	240	both	8
Fbxl3	0.316849	0.985	0.92	3.55583e-19	272						d0	8
S100a13	0.367694	0.911	0.758	4.03745e-19	273	0.482937	0.952	0.713	3.78921e-27	195	both	8
Apobec1	0.301961	0.512	0.209	4.48952e-19	274	0.278794	0.492	0.167	1.18555e-24	213	both	8
Pde7a	0.354242	0.833	0.551	5.57993e-19	275	0.394635	0.757	0.412	1.95024e-22	242	both	8
Ctsl	0.363964	0.946	0.811	5.65491e-19	276	0.452386	0.989	0.896	6.67158e-29	178	both	8
Mettl7a1	0.39613	0.951	0.799	6.09271e-19	277	0.418124	0.952	0.827	1.08015e-24	211	both	8
Leng9	0.362435	0.719	0.406	7.44129e-19	278						d0	8
Fam83e	0.326176	1	0.967	9.99964e-19	279	0.324374	0.958	0.886	1.32394e-12	403	both	8
Acap2	0.362844	0.759	0.446	1.26998e-18	280	0.355383	0.672	0.326	2.81976e-20	270	both	8
Mt2	0.5298	0.951	0.895	1.31506e-18	281						d0	8
B4galt5	0.367016	0.66	0.371	1.42463e-18	282	0.278511	0.529	0.224	9.74417e-18	299	both	8
Arhgap17	0.355152	0.734	0.431	1.83739e-18	283	0.281324	0.741	0.462	1.83935e-11	426	both	8
Pdp2	0.328248	0.611	0.294	2.51406e-18	284	0.489241	0.735	0.252	1.33607e-49	84	both	8
Lasp1	0.358494	0.975	0.94	3.66687e-18	285						d0	8
Inpp5j	0.364638	0.828	0.519	3.68499e-18	286						d0	8
Lima1	0.361658	0.936	0.814	3.72791e-18	287	0.441421	0.931	0.675	3.7407e-27	194	both	8
B3galt5	0.314613	0.98	0.884	4.28712e-18	288	0.468144	1	0.931	2.23842e-39	125	both	8
Slc4a4	0.366962	0.591	0.297	4.32746e-18	289	0.280022	0.561	0.264	5.07576e-16	337	both	8
Tmc4	0.373434	0.744	0.457	5.07967e-18	290						d0	8
Gm15401	0.408724	0.714	0.399	6.1831e-18	291	0.385796	0.582	0.247	3.65026e-23	235	both	8
Akap13	0.361474	0.764	0.445	6.2701e-18	292	0.272996	0.661	0.378	1.99917e-11	427	both	8
Stk17b	0.375275	0.862	0.641	9.50001e-18	293	0.3196	0.836	0.608	3.20995e-11	430	both	8
Epb41l4b	0.328338	0.975	0.939	1.02617e-17	294						d0	8
Prr13	0.318516	0.99	0.961	1.38086e-17	295	0.333981	0.995	0.97	2.98757e-25	207	both	8
Npas2	0.271481	0.448	0.176	1.46463e-17	296						d0	8
Chmp1b	0.332866	0.882	0.581	1.54136e-17	297	0.394952	0.847	0.587	3.47499e-19	286	both	8
Fam102b	0.305005	0.631	0.312	1.55118e-17	298	0.334055	0.619	0.278	2.6115e-21	259	both	8
Mpzl2	0.395686	0.749	0.478	1.87212e-17	299	0.332209	0.704	0.388	2.49677e-16	327	both	8
Smad7	0.406268	0.714	0.43	2.24217e-17	300	0.323171	0.646	0.323	2.65213e-17	310	both	8
Xdh	0.310648	0.601	0.288	2.68683e-17	301						d0	8
Fbxo32	0.430049	0.788	0.533	2.71369e-17	302	0.489759	0.741	0.375	1.47137e-26	198	both	8
Plekhf2	0.313837	0.714	0.387	5.14139e-17	303	0.266734	0.608	0.331	3.79671e-12	412	both	8
Trim31	0.299737	0.606	0.302	7.99797e-17	304						d0	8
Amdhd2	0.37153	0.704	0.43	9.2114e-17	305	0.301297	0.624	0.328	4.522e-14	375	both	8
Prss30	0.338867	0.941	0.771	1.04192e-16	306	0.445109	0.947	0.726	7.70667e-24	228	both	8
Ahnak2	0.379665	0.547	0.261	1.14768e-16	307						d0	8
Irf1	0.334481	0.966	0.831	1.24404e-16	308	0.251652	0.91	0.832	4.55465e-08	486	both	8
Dyrk2	0.344856	0.882	0.677	1.30634e-16	309	0.256938	0.847	0.683	1.95962e-08	482	both	8
Rnasel	0.302008	0.99	0.962	1.97728e-16	310	0.281823	0.974	0.912	2.77774e-14	372	both	8
Klf3	0.335104	0.911	0.811	2.12497e-16	311	0.258178	0.926	0.789	5.01384e-09	474	both	8
Bnip3	0.328607	0.522	0.243	2.14914e-16	312	0.351866	0.571	0.204	2.1601e-28	180	both	8
Gde1	0.348693	0.897	0.748	3.012e-16	313	0.300169	0.905	0.753	9.34089e-12	420	both	8
Cox7a1	0.378682	0.778	0.52	3.97579e-16	314	0.417352	0.852	0.477	2.2809e-26	199	both	8
Smpdl3a	0.265712	0.995	0.983	5.28471e-16	315	0.438003	1	0.992	2.76462e-41	115	both	8
Pttg1ip	0.278944	0.995	0.968	5.42343e-16	316	0.255351	0.995	0.969	1.39661e-12	404	both	8
Tuft1	0.312478	0.576	0.284	6.42525e-16	317						d0	8
Ifih1	0.301021	0.64	0.338	7.06266e-16	318	0.265814	0.556	0.249	3.89431e-16	334	both	8
Cmtm4	0.344986	0.916	0.783	7.91467e-16	319	0.349643	0.905	0.711	1.13402e-16	319	both	8
Il1rn	0.400838	0.833	0.591	7.99333e-16	320	0.255331	0.804	0.505	9.72018e-12	422	both	8
Clmn	0.346322	0.862	0.681	8.37763e-16	321	0.291928	0.889	0.683	7.26413e-11	439	both	8
Fam214b	0.364325	0.69	0.429	9.70946e-16	322	0.357728	0.735	0.403	9.79346e-19	290	both	8
Evpl	0.316536	0.68	0.377	1.08933e-15	323						d0	8
Cdhr2	0.261259	0.995	0.964	1.13332e-15	324	0.29878	0.995	0.956	1.1796e-16	320	both	8
Ces2c	0.32569	0.975	0.888	1.14373e-15	325	0.260775	0.931	0.824	7.18845e-09	477	both	8
Aoc1	0.28414	0.98	0.958	1.33582e-15	326	0.371966	1	0.967	3.95988e-29	176	both	8
Ppp1r14d	0.315176	0.956	0.778	1.78677e-15	327	0.405895	0.947	0.769	1.58316e-22	241	both	8
Erbb3	0.359994	0.975	0.858	1.9366e-15	328						d0	8
Anxa2	0.301907	1	0.996	2.04423e-15	329						d0	8
Pla2g10	0.361166	0.906	0.742	2.67164e-15	330	0.341331	0.942	0.776	8.91038e-17	315	both	8
Myh9	0.263553	1	0.982	3.62103e-15	331						d0	8
Ctnna1	0.310589	0.941	0.873	4.96396e-15	332						d0	8
Tubb4b	0.295404	0.975	0.957	5.15861e-15	333						d0	8
Hoxd11	0.288974	0.463	0.201	7.00889e-15	334						d0	8
Cldn4	0.352885	0.611	0.324	8.04121e-15	335	0.317636	0.656	0.362	5.537e-13	397	both	8
Asah1	0.308465	0.911	0.75	8.77817e-15	336	0.363118	0.884	0.713	2.56481e-17	309	both	8
Pfkp	0.327394	0.956	0.849	9.37229e-15	337	0.283041	0.894	0.731	4.65662e-09	473	both	8
Acox1	0.289099	0.956	0.854	1.04936e-14	338	0.263964	0.937	0.84	2.03664e-09	468	both	8
Osbpl2	0.312146	0.833	0.521	1.07328e-14	339	0.411336	0.72	0.364	8.76337e-24	229	both	8
Il17rc	0.306904	0.901	0.713	1.10598e-14	340	0.286666	0.794	0.591	6.63714e-09	476	both	8
Rorc	0.272881	0.493	0.223	1.47269e-14	341	0.274611	0.471	0.199	7.76371e-16	343	both	8
Nostrin	0.321713	0.616	0.337	1.58252e-14	342						d0	8
Dedd2	0.314304	0.67	0.375	2.7975e-14	343						d0	8
Tmcc3	0.347077	0.798	0.571	3.61344e-14	344						d0	8
Id3	0.301895	0.941	0.808	3.88556e-14	345						d0	8
Trak1	0.267198	1	0.954	4.70336e-14	346	0.269622	0.963	0.868	8.73274e-12	419	both	8
Psme2	0.256181	0.424	0.18	5.39395e-14	347						d0	8
Ptprr	0.290315	0.576	0.296	5.67463e-14	348						d0	8
Tfcp2l1	0.305505	0.961	0.9	6.03254e-14	349	0.401185	0.947	0.801	1.73977e-24	215	both	8
Irak2	0.287122	0.591	0.313	8.21528e-14	350						d0	8
Pdlim1	0.317381	0.921	0.843	8.30407e-14	351	0.335715	0.963	0.858	2.51667e-17	308	both	8
Sqor	0.258552	0.995	0.951	9.02551e-14	352						d0	8
Il15	0.355645	0.562	0.305	9.80453e-14	353						d0	8
Ace	0.25381	0.591	0.3	1.37083e-13	354	0.271338	0.608	0.283	4.10807e-16	336	both	8
Mep1a	0.264481	0.98	0.923	1.60337e-13	355	0.366578	0.979	0.921	1.19975e-19	282	both	8
Slc5a3	0.272324	0.601	0.315	1.64353e-13	356	0.484077	0.767	0.33	1.18294e-37	131	both	8
Frrs1	0.285328	0.744	0.444	1.76747e-13	357	0.257015	0.72	0.423	6.24363e-11	438	both	8
Pls1	0.304403	0.966	0.91	2.02225e-13	358						d0	8
Sdhd	0.28618	0.601	0.325	2.17766e-13	359	0.327887	0.646	0.276	6.57951e-24	226	both	8
Smagp	0.278496	0.956	0.868	2.70487e-13	360	0.372246	0.963	0.857	3.03877e-19	285	both	8
Mxi1	0.335101	0.67	0.411	2.70755e-13	361						d0	8
Usp53	0.306768	0.719	0.44	2.97009e-13	362	0.413341	0.704	0.352	5.20727e-24	224	both	8
Neu1	0.282026	0.995	0.918	3.05274e-13	363						d0	8
Perp	0.29044	0.936	0.806	3.08049e-13	364	0.284839	0.942	0.776	3.55405e-13	391	both	8
Marveld3	0.291603	0.576	0.304	3.39815e-13	365						d0	8
Slc11a2	0.363054	0.645	0.385	3.51092e-13	366						d0	8
Snx5	0.315982	0.877	0.735	3.65731e-13	367						d0	8
Trim16	0.33349	0.823	0.61	3.72263e-13	368						d0	8
Mbd1	0.318018	0.655	0.378	3.81213e-13	369						d0	8
Cxcl16	0.273529	0.502	0.244	4.61049e-13	370						d0	8
Ptprh	0.293667	0.887	0.653	4.76766e-13	371	0.261926	0.804	0.628	7.94473e-09	478	both	8
Tradd	0.327196	0.833	0.641	6.00225e-13	372	0.344155	0.857	0.626	3.80725e-16	332	both	8
Ccdc32	0.291294	0.695	0.406	7.06193e-13	373						d0	8
Ndrg2	0.331063	0.877	0.776	7.09852e-13	374	0.297795	0.825	0.625	2.77047e-09	470	both	8
H2-T23	0.280923	0.562	0.296	7.10023e-13	375	0.313632	0.556	0.251	1.25277e-16	322	both	8
Rapgefl1	0.344021	0.823	0.6	7.49149e-13	376	0.382159	0.741	0.407	7.13516e-21	263	both	8
Ankrd37	0.263916	0.537	0.268	9.19541e-13	377						d0	8
Tsc22d1	0.319971	0.946	0.86	1.09782e-12	378	0.300558	0.836	0.714	1.03167e-08	479	both	8
Anks4b	0.327855	0.926	0.755	1.25402e-12	379	0.295053	0.905	0.716	5.76465e-11	437	both	8
Erbb2	0.303137	0.946	0.832	1.5081e-12	380						d0	8
Lrrc19	0.273497	0.606	0.333	1.60073e-12	381	0.282312	0.656	0.314	5.48579e-17	314	both	8
C77080	0.313078	0.926	0.799	1.82717e-12	382						d0	8
Cox6b1	0.251837	1	0.99	1.87077e-12	383	0.286924	0.979	0.959	9.36375e-12	421	both	8
Tesk2	0.251097	0.448	0.205	2.05837e-12	384	0.346573	0.571	0.185	5.58166e-35	142	both	8
Lrrc42	0.315517	0.823	0.606	2.6087e-12	385						d0	8
Rab11fip1	0.322516	0.803	0.607	2.75354e-12	386	0.280518	0.815	0.593	8.27382e-10	461	both	8
F2rl1	0.290327	0.936	0.771	3.42535e-12	387						d0	8
Dok4	0.294987	0.901	0.756	4.96856e-12	388	0.547139	0.968	0.716	1.0865e-42	108	both	8
Plbd1	0.290166	0.714	0.439	5.20578e-12	389	0.298034	0.672	0.364	1.47802e-14	371	both	8
Elovl7	0.319232	0.739	0.493	5.28222e-12	390	0.268223	0.757	0.487	1.12782e-10	442	both	8
Baiap2l1	0.326203	0.847	0.657	5.65988e-12	391	0.317916	0.862	0.582	6.37094e-15	362	both	8
Chmp4c	0.258647	0.542	0.286	6.33842e-12	392						d0	8
Xpr1	0.2855	0.759	0.494	6.82296e-12	393	0.435381	0.767	0.434	1.97026e-23	230	both	8
Ddit4	0.330368	0.808	0.574	6.98028e-12	394						d0	8
Plxnb2	0.26352	0.98	0.939	9.42205e-12	395						d0	8
Cideb	0.264085	0.64	0.369	1.02145e-11	396						d0	8
Cblc	0.27321	0.581	0.328	1.02561e-11	397	0.292807	0.619	0.317	1.1806e-14	368	both	8
Spata13	0.297708	0.66	0.394	1.28256e-11	398						d0	8
Cd82	0.25241	0.975	0.909	1.42882e-11	399						d0	8
Map2k3	0.280477	0.719	0.443	1.70097e-11	400	0.310642	0.73	0.455	5.99218e-13	398	both	8
Map2k1	0.28916	0.892	0.716	1.90719e-11	401	0.368017	0.841	0.604	1.02106e-13	383	both	8
Tsc22d4	0.298596	0.7	0.456	2.13521e-11	402	0.260195	0.725	0.478	3.87832e-08	485	both	8
Gpc4	0.25261	0.517	0.26	2.25683e-11	403	0.253645	0.587	0.31	4.04028e-12	414	both	8
Batf2	0.253283	0.665	0.374	2.6199e-11	404	0.285312	0.656	0.349	4.94664e-14	378	both	8
Uhrf1bp1l	0.260788	0.65	0.369	2.73811e-11	405						d0	8
Lamb3	0.29603	0.911	0.724	3.29406e-11	406						d0	8
Gna14	0.271192	0.581	0.327	3.57634e-11	407	0.389917	0.709	0.348	3.6734e-23	236	both	8
Fnip2	0.29494	0.512	0.277	3.63845e-11	408						d0	8
Tax1bp3	0.304409	0.946	0.89	4.44289e-11	409						d0	8
Rap1gap2	0.296266	0.7	0.472	5.00769e-11	410	0.346267	0.619	0.268	4.71557e-22	246	both	8
Erbin	0.250573	0.966	0.93	5.32941e-11	411	0.307368	0.921	0.814	1.74648e-11	425	both	8
Sema4a	0.283687	0.857	0.651	5.81596e-11	412						d0	8
Zfand3	0.280704	0.788	0.536	8.48331e-11	413	0.307457	0.73	0.473	4.53086e-12	416	both	8
Nr1i2	0.276231	0.709	0.441	8.81234e-11	414						d0	8
Cd74	0.342988	0.847	0.745	8.85114e-11	415						d0	8
Relb	0.256797	0.7	0.424	9.74882e-11	416						d0	8
Ppm1j	0.251231	0.463	0.228	1.02473e-10	417	0.259051	0.439	0.164	2.90717e-18	297	both	8
Zbtb7b	0.283276	0.842	0.66	1.2726e-10	418						d0	8
Etl4	0.302032	0.803	0.622	1.39368e-10	419						d0	8
Gsdmc4	0.380799	0.887	0.767	1.40208e-10	420	0.424895	0.762	0.538	1.69807e-13	387	both	8
Tmem140	0.278939	0.571	0.319	1.57411e-10	421						d0	8
Ncoa3	0.273953	0.709	0.446	1.58241e-10	422	0.304463	0.704	0.416	2.04944e-13	388	both	8
Tbc1d2	0.292044	0.586	0.342	1.93454e-10	423						d0	8
Heph	0.257574	0.665	0.387	2.06343e-10	424						d0	8
Hoxd13	0.313983	0.493	0.267	2.28848e-10	425						d0	8
Avl9	0.296779	0.626	0.373	2.332e-10	426	0.405801	0.746	0.364	2.67009e-28	181	both	8
Ptpn3	0.277756	0.695	0.437	2.45792e-10	427						d0	8
2900026A02Rik	0.284119	0.828	0.594	2.65296e-10	428						d0	8
Midn	0.285437	0.926	0.783	3.02816e-10	429						d0	8
Slc12a6	0.284103	0.68	0.444	3.23087e-10	430	0.261482	0.635	0.317	9.74678e-15	366	both	8
F3	0.359375	0.724	0.534	3.31256e-10	431	0.291108	0.878	0.611	8.33891e-14	381	both	8
Bcas1	0.29021	0.724	0.472	3.9322e-10	432	0.506526	0.82	0.411	2.39998e-33	149	both	8
Cds1	0.25512	0.956	0.907	4.41664e-10	433						d0	8
Gtpbp2	0.255658	0.941	0.812	4.75821e-10	434						d0	8
Chd7	0.257662	0.616	0.358	5.84211e-10	435						d0	8
Cers4	0.273444	0.749	0.486	5.85276e-10	436	0.422608	0.772	0.394	1.62465e-27	191	both	8
Mboat1	0.318672	0.906	0.785	6.22374e-10	437	0.396962	0.968	0.816	3.04732e-24	217	both	8
Arih2	0.256138	0.655	0.404	6.26958e-10	438	0.286057	0.577	0.315	1.27608e-11	424	both	8
Hk1	0.284866	0.857	0.725	6.81418e-10	439	0.256505	0.884	0.687	8.19017e-10	460	both	8
Itpr3	0.278672	0.778	0.544	7.14682e-10	440						d0	8
Flnb	0.290829	0.911	0.803	7.36409e-10	441						d0	8
Dctn3	0.272286	0.744	0.514	1.04174e-09	442						d0	8
Myo5b	0.256749	0.749	0.491	1.05443e-09	443						d0	8
Bcar3	0.319041	0.793	0.621	1.06104e-09	444						d0	8
Neurl1b	0.264209	0.798	0.589	1.36578e-09	445	0.277528	0.683	0.42	2.56924e-10	450	both	8
Hoxd10	0.282934	0.399	0.193	1.91073e-09	446						d0	8
5730559C18Rik	0.273978	0.67	0.416	2.12068e-09	447						d0	8
Pet100	0.264277	0.665	0.416	2.18255e-09	448						d0	8
Bcl3	0.284975	0.621	0.377	2.78342e-09	449						d0	8
Gucd1	0.263515	0.749	0.514	2.97521e-09	450						d0	8
Aprt	0.266269	0.892	0.771	3.92688e-09	451						d0	8
Pik3c2b	0.26316	0.724	0.482	4.12135e-09	452						d0	8
Luzp1	0.265435	0.749	0.509	5.18879e-09	453						d0	8
Plcl2	0.259173	0.611	0.366	5.18885e-09	454	0.26291	0.64	0.341	4.52101e-12	415	both	8
Hist1h2bc	0.25713	0.98	0.966	5.53395e-09	455						d0	8
Vegfa	0.279099	0.734	0.506	6.31174e-09	456						d0	8
Tacc2	0.285819	0.837	0.668	6.3902e-09	457						d0	8
Atp2b1	0.265889	0.926	0.808	6.63149e-09	458						d0	8
Ugcg	0.264656	0.901	0.847	8.38488e-09	459						d0	8
Unc5b	0.27321	0.759	0.52	8.53609e-09	460	0.344371	0.862	0.563	3.62266e-16	331	both	8
Otub1	0.272316	0.906	0.818	9.97621e-09	461						d0	8
Ebp	0.271452	0.68	0.451	1.02804e-08	462						d0	8
Rps6ka1	0.264735	0.739	0.506	1.19021e-08	463						d0	8
H1f0	0.31646	0.961	0.941	1.21913e-08	464						d0	8
Arf6	0.26517	0.719	0.502	1.25902e-08	465						d0	8
Hsd11b2	0.287887	0.901	0.794	1.39108e-08	466	0.563893	0.926	0.689	3.55289e-32	156	both	8
0610005C13Rik	0.261635	0.665	0.426	1.54142e-08	467						d0	8
Cutal	0.269981	0.724	0.506	1.703e-08	468						d0	8
Rffl	0.262554	0.517	0.296	1.79117e-08	469						d0	8
Slfn4	0.318405	0.596	0.369	1.79183e-08	470	0.391454	0.63	0.325	3.11667e-17	311	both	8
Tle4	0.259387	0.704	0.458	1.99998e-08	471	0.335301	0.767	0.462	4.93657e-15	360	both	8
Ablim1	0.252397	0.847	0.685	2.81076e-08	472						d0	8
Tmem50b	0.253781	0.862	0.695	3.07907e-08	473	0.368232	0.894	0.641	1.09812e-16	318	both	8
Chdh	0.264905	0.626	0.395	3.21248e-08	474						d0	8
Ccl28	0.250058	0.586	0.356	3.26664e-08	475	0.354572	0.677	0.298	8.41248e-25	210	both	8
Arfgap3	0.294077	0.818	0.662	3.52415e-08	476						d0	8
Tmem127	0.284083	0.754	0.561	3.89921e-08	477						d0	8
Shisa2	0.255404	0.616	0.378	4.44357e-08	478						d0	8
Pkp3	0.255588	0.685	0.464	4.54373e-08	479						d0	8
Clrn3	0.272156	0.773	0.571	5.0093e-08	480	0.274511	0.852	0.625	1.21521e-10	443	both	8
Usmg5	0.256106	0.552	0.329	5.15847e-08	481	0.306982	0.497	0.201	1.47524e-18	292	both	8
4833439L19Rik	0.259307	0.527	0.308	5.4104e-08	482	0.339629	0.698	0.319	7.88735e-23	239	both	8
Slc16a5	0.261931	0.724	0.475	5.64043e-08	483						d0	8
Susd6	0.251997	0.857	0.681	5.88939e-08	484	0.395164	0.926	0.671	8.92272e-22	251	both	8
Skil	0.291016	0.645	0.428	6.57569e-08	485	0.274601	0.714	0.43	4.79072e-11	435	both	8
Akap9	0.259012	0.729	0.511	6.71069e-08	486	0.250383	0.656	0.384	2.13887e-10	448	both	8
Sc5d	0.275386	0.675	0.471	7.53098e-08	487	0.280566	0.709	0.484	6.23633e-09	475	both	8
Fam46a	0.278807	0.877	0.736	9.18351e-08	488						d0	8
Pnpo	0.32412	0.665	0.473	1.03147e-07	489	0.375067	0.783	0.476	1.8228e-17	305	both	8
Tpm3	0.273423	0.754	0.55	1.15016e-07	490						d0	8
Fam83h	0.26316	0.783	0.583	1.92122e-07	491						d0	8
Sorl1	0.257254	0.877	0.687	1.93768e-07	492						d0	8
Plekhh1	0.26148	0.68	0.461	2.02444e-07	493	0.268104	0.667	0.365	2.80217e-13	389	both	8
Myo1e	0.263091	0.823	0.651	2.52505e-07	494	0.343066	0.852	0.614	1.36143e-15	350	both	8
Cndp2	0.26048	0.675	0.452	2.91452e-07	495						d0	8
Tspan7	0.276939	0.803	0.667	4.06774e-07	496	0.250421	0.841	0.631	1.44594e-07	489	both	8
Cbr1	0.26104	0.847	0.677	4.49958e-07	497	0.267382	0.799	0.593	1.42518e-08	480	both	8
Saraf	0.261721	0.759	0.546	6.2637e-07	498	0.335384	0.746	0.41	9.73254e-17	316	both	8
Casp7	0.257513	0.847	0.707	6.64475e-07	499	0.271018	0.868	0.679	2.32286e-09	469	both	8
Igha	0.384675	1	1	1.00973e-06	500						d0	8
Sptlc2	0.263774	0.867	0.758	1.37383e-06	501	0.305263	0.91	0.729	1.63558e-13	386	both	8
Arrdc4	0.289004	0.645	0.47	3.75243e-06	502	0.295309	0.82	0.553	2e-12	407	both	8
Sowahb	0.253738	0.473	0.285	3.89971e-06	503						d0	8
Sord	0.259535	0.872	0.771	3.93976e-06	504						d0	8
Btg2	0.257396	0.921	0.81	4.89637e-06	505						d0	8
Grb2	0.250461	0.778	0.599	8.37055e-06	506	0.28104	0.794	0.539	1.81339e-10	447	both	8
H2-Aa	0.293647	0.911	0.879	1.13216e-05	507						d0	8
Bsdc1	0.269008	0.68	0.499	3.52168e-05	508	0.266268	0.767	0.529	4.35863e-10	453	both	8
Trib1	0.275372	0.655	0.471	7.1336e-05	509	0.401712	0.794	0.507	1.03119e-15	347	both	8
H2-Ab1	0.25131	0.98	0.978	0.000183316	510						d0	8
Sowahc	0.258559	0.724	0.581	0.000761408	511	0.321618	0.762	0.484	2.1082e-12	408	both	8
2010109I03Rik						0.418162	0.799	0.432	2.49543e-24	216	d14	8
Acaa1a						0.25833	0.963	0.869	1.03097e-09	463	d14	8
Adgra3						0.310504	0.778	0.473	1.32657e-14	370	d14	8
Agpat4						0.290897	0.873	0.722	3.22837e-12	411	d14	8
Akirin1						0.270088	0.741	0.459	2.26741e-11	428	d14	8
Appl2						0.27147	0.741	0.542	2.57439e-07	490	d14	8
Arhgef16						0.317344	0.624	0.279	4.22518e-20	273	d14	8
Atf3						0.463072	0.577	0.208	4.91641e-31	160	d14	8
Atp10b						0.291436	0.884	0.634	9.53936e-13	402	d14	8
Atp8a1						0.285595	0.635	0.28	1.93357e-20	269	d14	8
B3gnt5						0.266056	0.857	0.553	8.62582e-12	418	d14	8
B3gnt7						0.340739	1	0.944	3.81673e-24	222	d14	8
BC030870						0.307326	0.714	0.417	1.29433e-13	385	d14	8
Best2						0.34179	0.714	0.355	8.49404e-19	289	d14	8
C2cd2l						0.271427	0.614	0.326	8.5882e-13	400	d14	8
Casp3						0.345312	0.63	0.306	8.24966e-19	288	d14	8
Ccdc68						0.283969	0.614	0.319	3.08409e-13	390	d14	8
Ccl20						0.275895	0.339	0.141	3.051e-09	471	d14	8
Cers5						0.272156	0.603	0.291	8.96923e-16	345	d14	8
Clec2h						0.419811	0.989	0.972	5.30171e-29	177	d14	8
Clic6						0.258778	0.529	0.203	1.82388e-20	266	d14	8
Clint1						0.348848	0.915	0.711	2.19876e-18	295	d14	8
Cln5						0.257932	0.529	0.237	1.44317e-15	352	d14	8
Cobl						0.254505	0.519	0.233	6.71961e-15	363	d14	8
Col3a1						0.261819	0.942	0.892	0.000260589	495	d14	8
Coro2a						0.256903	0.947	0.804	1.21299e-09	464	d14	8
Cox17						0.299316	0.968	0.931	5.4301e-15	361	d14	8
Cpq						0.260597	0.667	0.356	4.63749e-13	396	d14	8
Ctse						0.275278	0.72	0.368	8.47945e-16	344	d14	8
Cttn						0.270312	0.974	0.949	4.63934e-14	377	d14	8
Cxadr						0.271442	0.995	0.924	9.53905e-13	401	d14	8
Cyp27a1						0.269056	0.481	0.195	2.17774e-17	307	d14	8
Ddc						0.254497	0.661	0.332	1.07941e-14	367	d14	8
Diaph1						0.293042	0.757	0.459	3.16949e-12	410	d14	8
Efhd2						0.2604	0.958	0.867	2.88676e-12	409	d14	8
Errfi1						0.361002	0.762	0.395	1.0765e-21	253	d14	8
Esd						0.251794	0.847	0.667	1.12421e-07	488	d14	8
Fa2h						0.342707	0.862	0.623	9.69805e-14	382	d14	8
Fblim1						0.254717	0.582	0.315	2.73605e-10	451	d14	8
Fbxo25						0.462046	0.841	0.548	5.62189e-23	237	d14	8
Fos						0.515636	0.952	0.833	7.45464e-27	197	d14	8
Gal3st2b						0.267353	0.55	0.245	2.49704e-16	328	d14	8
Gch1						0.349414	0.767	0.375	2.62134e-23	232	d14	8
Glrx						0.266491	0.926	0.791	1.07804e-10	440	d14	8
Gm26532						0.261053	0.471	0.19	1.19279e-16	321	d14	8
Gm5485						0.328671	0.974	0.867	6.46801e-16	342	d14	8
Gstt3						0.264663	0.561	0.272	3.0711e-14	373	d14	8
Hbb-bs						0.45965	0.381	0.192	9.75914e-07	493	d14	8
Hexb						0.333421	0.921	0.696	7.39675e-15	364	d14	8
Hint1						0.311459	0.995	0.965	5.76054e-16	339	d14	8
Hoxa13						0.301443	0.54	0.19	2.46097e-26	200	d14	8
Hpcal1						0.270327	0.751	0.51	1.62651e-08	481	d14	8
Il13ra1						0.385277	0.921	0.679	1.01211e-21	252	d14	8
Insl5						0.323724	0.688	0.481	0.000696399	496	d14	8
Ivns1abp						0.273308	1	0.985	3.04271e-15	356	d14	8
Jpt1						0.330456	0.942	0.828	3.51756e-16	330	d14	8
Jund						0.297903	1	0.999	3.30877e-23	234	d14	8
Klf6						0.379282	0.979	0.905	3.24675e-24	220	d14	8
Krt18						0.281769	1	0.95	4.26979e-13	393	d14	8
Leprotl1						0.261069	0.772	0.484	8.01824e-10	459	d14	8
Lpcat1						0.291889	0.529	0.194	3.41517e-24	221	d14	8
Lrp6						0.259456	0.921	0.788	3.43855e-09	472	d14	8
Lsr						0.272101	0.746	0.466	1.23611e-10	444	d14	8
Lurap1l						0.289701	0.915	0.73	1.54894e-10	445	d14	8
Ly6c1						0.271556	0.587	0.304	1.90175e-12	406	d14	8
Ly75						0.317126	0.598	0.193	2.46621e-34	144	d14	8
Map1lc3b						0.280968	0.968	0.882	2.83891e-11	429	d14	8
Mgst1						0.383015	0.884	0.713	4.55882e-14	376	d14	8
mt-Atp6						0.255348	1	1	3.53256e-15	358	d14	8
Mtfr1						0.300555	0.656	0.354	1.03877e-13	384	d14	8
Mtmr6						0.296326	0.624	0.348	3.87613e-13	392	d14	8
Naga						0.32347	0.836	0.597	4.43352e-13	395	d14	8
Nbr1						0.250466	0.651	0.371	1.54907e-09	466	d14	8
Nccrp1						0.281318	0.519	0.163	5.8314e-31	161	d14	8
Nit1						0.258393	0.693	0.417	5.28095e-10	456	d14	8
Npc2						0.294885	0.989	0.937	3.95623e-16	335	d14	8
Nxpe4						0.349163	0.772	0.381	2.2539e-22	243	d14	8
Orai1						0.306928	0.704	0.384	2.45014e-15	354	d14	8
Pck1						0.27813	0.915	0.752	4.27609e-11	432	d14	8
Plscr1						0.297424	0.82	0.609	1.11242e-10	441	d14	8
Ppip5k1						0.307147	0.646	0.296	5.98528e-20	276	d14	8
Ppp1cc						0.279916	0.894	0.752	4.93166e-10	455	d14	8
Ppy						0.375785	0.265	0.093	4.66229e-11	434	d14	8
Ptprf						0.260329	0.974	0.879	5.72662e-10	457	d14	8
Rab27a						0.269622	0.571	0.262	1.00928e-15	346	d14	8
Ralb						0.268585	0.614	0.346	3.68982e-11	431	d14	8
Reep6						0.276307	0.582	0.255	1.98e-18	294	d14	8
Retreg3						0.256127	0.778	0.531	1.44885e-09	465	d14	8
Rybp						0.26807	0.635	0.338	7.75565e-13	399	d14	8
Samd8						0.26094	0.556	0.251	2.42553e-16	326	d14	8
Scin						0.262634	0.968	0.906	2.22959e-10	449	d14	8
Sema4g						0.267293	0.989	0.926	4.65686e-10	454	d14	8
Serpinb6a						0.268271	1	0.996	4.01658e-20	272	d14	8
Slc22a23						0.257331	0.772	0.511	3.59623e-08	483	d14	8
Slc31a1						0.297666	0.952	0.877	2.49346e-15	355	d14	8
Slc45a3						0.400053	0.741	0.325	7.07055e-31	163	d14	8
Slc5a8						0.410143	1	0.92	3.67301e-27	193	d14	8
Slc8b1						0.372901	0.577	0.231	1.18442e-24	212	d14	8
Snx25						0.298658	0.646	0.295	6.60841e-20	278	d14	8
Soat1						0.308655	0.762	0.516	1.69791e-10	446	d14	8
Ssx2ip						0.27326	0.545	0.235	2.71585e-18	296	d14	8
St3gal6						0.290591	0.862	0.588	1.5633e-12	405	d14	8
Stim1						0.361944	0.889	0.649	1.26993e-18	291	d14	8
Stxbp1						0.331741	0.725	0.417	1.26384e-14	369	d14	8
Sytl2						0.2672	0.582	0.352	8.24464e-08	487	d14	8
Tat						0.270003	0.476	0.161	7.17384e-24	227	d14	8
Tgoln1						0.297427	0.989	0.974	4.48971e-17	312	d14	8
Thbs4						0.250199	0.63	0.305	8.53887e-15	365	d14	8
Tnfrsf21						0.271934	0.772	0.467	5.0921e-12	417	d14	8
Tnip3						0.250201	0.444	0.177	5.52613e-16	338	d14	8
Ttc22						0.292707	0.508	0.177	4.01762e-25	208	d14	8
Txn1						0.406274	1	1	4.46574e-51	79	d14	8
Ubc						0.28104	1	0.999	3.67437e-21	261	d14	8
Ube2r2						0.27967	0.825	0.637	9.41583e-10	462	d14	8
Usp28						0.254029	0.492	0.203	2.15922e-16	324	d14	8
Vdac3						0.256676	0.878	0.703	1.17132e-06	494	d14	8
Wfdc2						0.27688	0.974	0.897	3.84498e-12	413	d14	8
Zdhhc13						0.348889	0.72	0.36	5.89304e-20	275	d14	8

## Sheet: 9
gene	d0_avg_logFC	d0_pct.1	d0_pct.2	d0_p_val_adj	d0_rank	d14_avg_logFC	d14_pct.1	d14_pct.2	d14_p_val_adj	d14_rank	upregulated_in	cluster
Cnn1	0.84168	1	0.975	1.97545e-34	1	0.841875	1	0.945	1.76791e-82	1	both	9
Tpm2	0.736514	1	0.966	1.61543e-33	2	0.744566	1	0.953	2.18559e-76	2	both	9
mt-Nd3	0.58335	1	1	3.34208e-33	3	0.336007	1	1	1.59303e-43	29	both	9
Tagln	0.841747	1	0.931	7.27669e-33	4	0.834575	1	0.946	4.41422e-75	6	both	9
Acta2	0.710844	1	0.972	7.82022e-31	5	0.709188	1	0.975	1.21237e-72	7	both	9
mt-Nd1	0.550085	1	1	1.69668e-30	6	0.422087	1	1	1.21026e-60	11	both	9
Des	0.670077	1	0.947	1.22636e-29	7	0.603051	0.996	0.793	6.70259e-59	12	both	9
mt-Cytb	0.535344	1	1	2.46496e-29	8	0.360495	1	1	4.67961e-48	22	both	9
mt-Nd2	0.547442	1	1	4.13394e-29	9	0.432437	1	0.999	3.45761e-54	17	both	9
Actg2	0.663302	1	0.836	1.08217e-28	10	0.655198	0.988	0.76	1.3119e-61	9	both	9
Cpe	0.653783	1	0.862	1.50444e-28	11	0.466332	0.975	0.787	4.6526e-42	30	both	9
Tpm1	0.522379	1	0.999	1.01358e-27	12	0.463772	1	0.995	1.4649e-56	15	both	9
Sparcl1	0.59303	1	0.961	1.02324e-27	13	0.652576	1	0.94	2.27781e-69	8	both	9
mt-Nd4	0.546333	1	1	1.09511e-27	14	0.371624	1	1	4.01349e-45	24	both	9
mt-Co3	0.465685	1	1	3.29548e-27	15	0.361581	1	1	1.81609e-54	16	both	9
Ckb	0.629085	1	0.892	3.67247e-27	16	0.828087	1	0.96	1.84914e-75	3	both	9
Flna	0.611685	1	0.971	7.8849e-27	17	0.728802	1	0.979	3.86784e-75	5	both	9
Myl9	0.604153	1	0.861	1.5568e-26	18	0.492533	0.979	0.757	3.719e-44	26	both	9
Cald1	0.595183	1	0.912	6.87367e-26	19	0.567553	1	0.921	1.64767e-58	13	both	9
Csrp1	0.587618	1	0.948	7.81922e-26	20	0.453381	1	0.903	6.72946e-42	32	both	9
Myl6	0.319102	1	1	1.18676e-24	21	0.290263	1	1	7.347e-46	23	both	9
Tns1	0.60326	1	0.841	6.55993e-24	22	0.596487	0.988	0.814	5.96292e-54	18	both	9
Igfbp2	0.643076	0.788	0.348	7.81378e-24	23	0.708781	0.826	0.438	1.02895e-44	25	both	9
Myh11	0.493678	0.991	0.871	2.46068e-21	24	0.599606	0.996	0.818	7.1966e-61	10	both	9
Synpo2	0.55857	0.929	0.607	4.02355e-20	25	0.452804	0.876	0.526	1.34401e-34	37	both	9
Mylk	0.446703	1	0.874	4.14324e-20	26	0.538743	0.975	0.747	4.14891e-51	19	both	9
mt-Co2	0.446588	1	1	5.283e-20	27	0.40246	1	1	8.67993e-38	36	both	9
Hspb1	0.650341	0.841	0.49	8.70377e-20	28	0.280183	0.535	0.274	2.27757e-14	82	both	9
mt-Atp6	0.358587	1	1	2.1608e-19	29						d0	9
Ptn	0.505862	0.726	0.311	3.0785e-18	30	0.457945	0.718	0.297	2.6246e-40	34	both	9
Flnc	0.652702	0.894	0.649	8.62589e-18	31	0.361205	0.726	0.423	4.8738e-20	60	both	9
Rgs5	0.473124	0.956	0.763	9.52466e-18	32	0.453586	0.929	0.739	2.9168e-31	40	both	9
Synm	0.47358	0.956	0.649	1.35123e-16	33	0.671961	0.959	0.596	9.38348e-58	14	both	9
Hspb8	0.4676	0.743	0.367	4.15656e-16	34	0.368307	0.739	0.371	3.37822e-27	46	both	9
Actn1	0.477315	0.991	0.879	5.91891e-16	35	0.333044	0.988	0.906	2.73832e-22	54	both	9
Dmpk	0.414502	0.92	0.693	1.428e-13	36	0.519719	0.925	0.616	6.26104e-42	31	both	9
Fhl1	0.371402	1	0.988	1.47034e-13	37						d0	9
Smtn	0.395165	0.956	0.731	1.01957e-12	38	0.438595	0.876	0.567	1.20824e-31	38	both	9
Ppp1r14a	0.44501	0.85	0.563	1.08479e-12	39	0.283777	0.793	0.488	3.59422e-16	72	both	9
Malat1	0.404528	0.991	0.937	1.12811e-12	40	0.705625	1	0.955	3.78331e-75	4	both	9
Mustn1	0.444432	0.85	0.573	1.53917e-12	41	0.25592	0.71	0.486	3.3712e-09	96	both	9
Pcp4l1	0.420032	0.69	0.35	1.78297e-12	42	0.281657	0.618	0.297	2.23259e-20	58	both	9
Pgm5	0.399465	0.664	0.309	1.85628e-12	43						d0	9
Npy4r	0.310379	0.451	0.162	8.89015e-12	44						d0	9
Enah	0.391129	0.655	0.322	2.36421e-11	45	0.351767	0.589	0.294	4.52928e-20	59	both	9
Lgals1	0.478549	0.876	0.693	4.49363e-11	46	0.268035	0.871	0.68	1.20538e-12	87	both	9
Pdlim3	0.399864	0.894	0.664	1.3924e-10	47	0.419137	0.867	0.522	3.44337e-31	41	both	9
Cavin1	0.337762	1	0.827	2.78528e-10	48	0.351224	0.988	0.88	1.72936e-24	50	both	9
Itgb1	0.323006	0.973	0.907	4.91739e-10	49						d0	9
Fn1	0.428019	0.956	0.832	5.68176e-10	50						d0	9
Rgs7bp	0.287311	0.398	0.141	1.03417e-09	51	0.405534	0.564	0.178	4.33757e-44	27	both	9
Rbpms2	0.342801	0.619	0.302	7.28995e-09	52	0.301506	0.49	0.208	4.15165e-21	57	both	9
Pdlim7	0.386295	0.85	0.566	7.35568e-09	53	0.391242	0.863	0.556	2.55284e-23	52	both	9
Ppp1r12b	0.350866	0.876	0.672	1.09847e-08	54	0.569193	0.963	0.646	3.39618e-49	21	both	9
Slc25a4	0.376938	0.858	0.579	1.44407e-08	55	0.353741	0.813	0.506	1.43083e-22	53	both	9
Tuba1b	0.293507	1	0.981	2.59565e-08	56						d0	9
Atp2b4	0.330203	0.85	0.574	3.27742e-08	57	0.557116	0.917	0.488	1.12164e-49	20	both	9
Hspa2	0.284936	0.398	0.152	4.15195e-08	58						d0	9
Mgp	0.279205	0.982	0.843	6.19856e-08	59						d0	9
Slc24a3	0.388229	0.637	0.367	1.36821e-07	60	0.431006	0.747	0.376	5.01768e-30	44	both	9
Serpinh1	0.319084	0.841	0.546	1.90911e-07	61						d0	9
mt-Nd5	0.368048	0.876	0.727	3.74159e-07	62						d0	9
Hsp90aa1	0.314811	0.947	0.752	4.02422e-07	63	0.291769	0.921	0.771	5.54471e-15	79	both	9
Psd	0.309966	0.602	0.309	4.54422e-07	64						d0	9
Cryab	0.269641	0.496	0.232	1.67053e-06	65						d0	9
Itga1	0.315878	0.699	0.42	3.07946e-06	66	0.363263	0.705	0.373	4.08043e-24	51	both	9
Rbpms	0.292517	0.655	0.38	3.1776e-06	67						d0	9
Fermt2	0.282952	0.664	0.377	4.97981e-06	68						d0	9
Pcp4	0.298678	0.743	0.436	9.09119e-06	69	0.568966	0.772	0.443	1.37109e-31	39	both	9
Jph2	0.251652	0.637	0.34	1.06577e-05	70						d0	9
Marveld1	0.360356	0.779	0.551	1.08668e-05	71	0.485001	0.896	0.582	5.06657e-31	42	both	9
Fam129a	0.34409	0.796	0.642	1.18618e-05	72	0.296122	0.834	0.599	6.29512e-15	80	both	9
Lmod1	0.296862	0.628	0.361	1.80834e-05	73						d0	9
4930402H24Rik	0.266083	0.434	0.208	1.88832e-05	74	0.276449	0.436	0.17	3.89465e-21	56	both	9
Cstf3	0.30705	0.929	0.881	2.26011e-05	75	0.313893	0.95	0.826	2.19151e-16	70	both	9
Col1a1	0.275595	0.982	0.902	2.52821e-05	76						d0	9
Gm10076	0.280768	0.947	0.816	2.61641e-05	77						d0	9
Fxyd6	0.303178	0.566	0.316	3.08259e-05	78	0.357516	0.631	0.288	8.11479e-26	48	both	9
Col4a1	0.271877	0.947	0.884	3.18003e-05	79						d0	9
Dact3	0.264374	0.549	0.289	3.58883e-05	80						d0	9
Cavin3	0.289691	0.531	0.285	4.42617e-05	81						d0	9
Col4a2	0.266876	0.929	0.775	5.6126e-05	82						d0	9
Ogn	0.276339	0.858	0.707	0.000108252	83						d0	9
Tubb6	0.258118	0.522	0.28	0.000131949	84						d0	9
Itga9	0.259838	0.487	0.263	0.000195371	85						d0	9
Map3k20	0.332738	0.699	0.483	0.00023888	86						d0	9
Nr4a1	0.300342	0.584	0.34	0.000253559	87						d0	9
Mcam	0.288885	0.655	0.428	0.000329698	88	0.294242	0.689	0.396	6.91834e-16	74	both	9
Ehd2	0.258018	0.593	0.358	0.000343689	89						d0	9
Rhoj	0.257239	0.611	0.372	0.000362467	90						d0	9
Tnc	0.312006	0.726	0.488	0.000520078	91						d0	9
Cavin2	0.2869	0.664	0.444	0.00105465	92						d0	9
Tead1	0.299454	0.655	0.454	0.00180745	93						d0	9
Cfl2	0.307634	0.752	0.59	0.00196063	94						d0	9
Ifitm3	0.286054	0.77	0.593	0.00220667	95						d0	9
Eml1	0.261234	0.646	0.424	0.00226516	96	0.423119	0.78	0.425	5.05165e-29	45	both	9
Alb	0.296396	0.956	0.837	0.00270327	97						d0	9
Atf5						0.30266	0.689	0.447	5.92288e-13	85	d14	9
Calu						0.250794	1	0.989	2.32894e-17	66	d14	9
Cd59a						0.264222	0.444	0.196	3.34429e-16	71	d14	9
Cdh11						0.254677	0.631	0.41	4.02474e-09	97	d14	9
Ckm						0.430217	0.614	0.226	5.13442e-39	35	d14	9
Cnn2						0.263081	0.755	0.469	2.88634e-14	83	d14	9
Fam124a						0.269715	0.539	0.297	1.50315e-12	89	d14	9
Fbxl22						0.282153	0.577	0.299	3.44774e-15	78	d14	9
Gas1						0.269201	0.465	0.213	1.30665e-15	76	d14	9
Gdf10						0.44413	0.544	0.171	5.92558e-44	28	d14	9
Gm26917						0.306895	0.78	0.556	2.80791e-13	84	d14	9
Gm42418						0.254677	1	1	8.5039e-17	69	d14	9
Grem1						0.398711	0.568	0.243	6.17021e-26	47	d14	9
Hmcn2						0.473303	0.842	0.509	3.20695e-30	43	d14	9
Inafm2						0.282832	0.705	0.517	7.17031e-09	99	d14	9
Mbnl1						0.346259	0.979	0.882	3.42606e-22	55	d14	9
Mfap4						0.294425	0.739	0.483	7.09434e-11	93	d14	9
Mgll						0.313441	0.693	0.423	6.40128e-16	73	d14	9
Myom1						0.280674	0.502	0.231	1.07884e-17	64	d14	9
Nrp2						0.292244	0.842	0.649	4.00835e-12	90	d14	9
Pbxip1						0.271764	0.925	0.76	1.33541e-12	88	d14	9
Pln						0.418456	0.535	0.17	9.67054e-42	33	d14	9
Plp1						0.261126	0.436	0.176	1.53318e-17	65	d14	9
Ppp1r12a						0.273075	0.917	0.763	1.94367e-14	81	d14	9
Prnp						0.283405	0.954	0.902	2.43698e-17	67	d14	9
Ptgis						0.289863	0.544	0.248	8.54415e-20	61	d14	9
Ptprs						0.269693	0.834	0.69	5.13818e-09	98	d14	9
Pygb						0.300105	0.992	0.921	7.75812e-19	62	d14	9
Rexo2						0.258926	0.78	0.527	1.85293e-11	91	d14	9
Rgma						0.266383	0.494	0.222	2.6942e-17	68	d14	9
Sdc3						0.310539	0.822	0.551	9.21039e-16	75	d14	9
Serpine2						0.288765	0.56	0.291	1.98438e-15	77	d14	9
Slc25a23						0.274905	0.589	0.333	6.21669e-13	86	d14	9
Slmap						0.27641	0.871	0.717	5.28544e-10	94	d14	9
Sorbs2						0.266446	0.71	0.46	2.66769e-11	92	d14	9
Tmem47						0.256469	0.44	0.238	2.40758e-09	95	d14	9
Tshz2						0.288428	0.531	0.246	9.82601e-19	63	d14	9
Wscd2						0.289853	0.407	0.14	1.68148e-25	49	d14	9
Zcchc24						0.252183	0.809	0.654	3.08864e-07	100	d14	9

[truncated: 7 more sheets: 10, 11, 12, 13, 14, 15, 16]
